# Supplementary material for: Nutrient Loading and Viral Memory Drive Accumulation of Restriction Modification Systems in Bloom-Forming Cyanobacteria
Source: mBio. 2021 Jun 1;12(3):e00873-21. doi: 10.1128/mBio.00873-21 (PMC8262939; doi:10.1128/mBio.00873-21)
Supplement: DATA SET S1 [file mbio.00873-21-sd001.xlsx]

## Sheet: Sheet1
Tab 1 Refseq assemblies used in this study Refseq metadata, including ftp location of source materials, in csv format Tab 2 RM counts aggregated at the genus level CSV of organism genome and RM count (i.e. RMPG) data aggregated at the genus level, where all numeric columns are averages, except for those column names delimited with “_std”, which are standard deviations. Fields include taxonomic in…

## Sheet: Tab 1
assembly	NCBI_taxid	phylum	genus	name	strain	assembly_level	refseq_category	ftp
GCF_003187155.1	1639	Firmicutes	Listeria	Listeria monocytogenes	LM-F-147	Contig		ftp://ftp.ncbi.nlm.nih.gov/genomes/all/GCF/003/187/155/GCF_003187155.1_ASM318715v1
GCF_003187185.1	1639	Firmicutes	Listeria	Listeria monocytogenes	LM-F-131	Contig		ftp://ftp.ncbi.nlm.nih.gov/genomes/all/GCF/003/187/185/GCF_003187185.1_ASM318718v1
GCF_003187205.1	1639	Firmicutes	Listeria	Listeria monocytogenes	LM-F-123	Contig		ftp://ftp.ncbi.nlm.nih.gov/genomes/all/GCF/003/187/205/GCF_003187205.1_ASM318720v1
GCF_003187225.1	1639	Firmicutes	Listeria	Listeria monocytogenes	LM-F-144	Contig		ftp://ftp.ncbi.nlm.nih.gov/genomes/all/GCF/003/187/225/GCF_003187225.1_ASM318722v1
GCF_003187235.1	1639	Firmicutes	Listeria	Listeria monocytogenes	LM-F-117	Contig		ftp://ftp.ncbi.nlm.nih.gov/genomes/all/GCF/003/187/235/GCF_003187235.1_ASM318723v1
GCF_003187265.1	1639	Firmicutes	Listeria	Listeria monocytogenes	LM-F-141	Contig		ftp://ftp.ncbi.nlm.nih.gov/genomes/all/GCF/003/187/265/GCF_003187265.1_ASM318726v1
GCF_003187285.1	1639	Firmicutes	Listeria	Listeria monocytogenes	LM-F-137	Scaffold		ftp://ftp.ncbi.nlm.nih.gov/genomes/all/GCF/003/187/285/GCF_003187285.1_ASM318728v1
GCF_003187295.1	1639	Firmicutes	Listeria	Listeria monocytogenes	LM-F-136	Contig		ftp://ftp.ncbi.nlm.nih.gov/genomes/all/GCF/003/187/295/GCF_003187295.1_ASM318729v1
GCF_003187325.1	1639	Firmicutes	Listeria	Listeria monocytogenes	LM-F-135	Contig		ftp://ftp.ncbi.nlm.nih.gov/genomes/all/GCF/003/187/325/GCF_003187325.1_ASM318732v1
GCF_003187345.1	1639	Firmicutes	Listeria	Listeria monocytogenes	LM-F-133	Scaffold		ftp://ftp.ncbi.nlm.nih.gov/genomes/all/GCF/003/187/345/GCF_003187345.1_ASM318734v1
GCF_003187355.1	1639	Firmicutes	Listeria	Listeria monocytogenes	LM-F-134	Scaffold		ftp://ftp.ncbi.nlm.nih.gov/genomes/all/GCF/003/187/355/GCF_003187355.1_ASM318735v1
GCF_001101085.1	1313	Firmicutes	Streptococcus	Streptococcus pneumoniae	23F	Contig		ftp://ftp.ncbi.nlm.nih.gov/genomes/all/GCF/001/101/085/GCF_001101085.1_6631_1_9
GCF_001101105.1	1313	Firmicutes	Streptococcus	Streptococcus pneumoniae	5	Scaffold		ftp://ftp.ncbi.nlm.nih.gov/genomes/all/GCF/001/101/105/GCF_001101105.1_6631_6_10
GCF_001101125.1	1313	Firmicutes	Streptococcus	Streptococcus pneumoniae	SMRU2511	Contig		ftp://ftp.ncbi.nlm.nih.gov/genomes/all/GCF/001/101/125/GCF_001101125.1_6925_7_15
GCF_001101145.1	1313	Firmicutes	Streptococcus	Streptococcus pneumoniae	R34-3191	Contig		ftp://ftp.ncbi.nlm.nih.gov/genomes/all/GCF/001/101/145/GCF_001101145.1_6999_1_8
GCF_001101165.1	1313	Firmicutes	Streptococcus	Streptococcus pneumoniae	SMRU2641	Contig		ftp://ftp.ncbi.nlm.nih.gov/genomes/all/GCF/001/101/165/GCF_001101165.1_6938_5_1
GCF_001101185.1	1313	Firmicutes	Streptococcus	Streptococcus pneumoniae	18B/2	Scaffold		ftp://ftp.ncbi.nlm.nih.gov/genomes/all/GCF/001/101/185/GCF_001101185.1_5242_3_6
GCF_001101205.1	1313	Firmicutes	Streptococcus	Streptococcus pneumoniae	R34-3198	Contig		ftp://ftp.ncbi.nlm.nih.gov/genomes/all/GCF/001/101/205/GCF_001101205.1_6999_1_15
GCF_001101225.1	1313	Firmicutes	Streptococcus	Streptococcus pneumoniae	ND6118	Contig		ftp://ftp.ncbi.nlm.nih.gov/genomes/all/GCF/001/101/225/GCF_001101225.1_7553_4_6
GCF_001101245.1	1313	Firmicutes	Streptococcus	Streptococcus pneumoniae	PT76	Contig		ftp://ftp.ncbi.nlm.nih.gov/genomes/all/GCF/001/101/245/GCF_001101245.1_6569_4_8
GCF_001101265.1	1313	Firmicutes	Streptococcus	Streptococcus pneumoniae	30973	Contig		ftp://ftp.ncbi.nlm.nih.gov/genomes/all/GCF/001/101/265/GCF_001101265.1_5737_3_2
GCF_001101285.1	1313	Firmicutes	Streptococcus	Streptococcus pneumoniae	type strain: N	Contig		ftp://ftp.ncbi.nlm.nih.gov/genomes/all/GCF/001/101/285/GCF_001101285.1_9803_7_80
GCF_001101305.1	90370	Proteobacteria	Salmonella	Salmonella enterica subsp. enterica serovar Typhi	MDUST324	Scaffold		ftp://ftp.ncbi.nlm.nih.gov/genomes/all/GCF/001/101/305/GCF_001101305.1_10562_2_48
GCF_001101325.1	1313	Firmicutes	Streptococcus	Streptococcus pneumoniae	SMRU1335	Scaffold		ftp://ftp.ncbi.nlm.nih.gov/genomes/all/GCF/001/101/325/GCF_001101325.1_6841_7_15
GCF_001101345.1	1313	Firmicutes	Streptococcus	Streptococcus pneumoniae	R34-3091	Contig		ftp://ftp.ncbi.nlm.nih.gov/genomes/all/GCF/001/101/345/GCF_001101345.1_7001_1_14
GCF_001101365.1	90370	Proteobacteria	Salmonella	Salmonella enterica subsp. enterica serovar Typhi	IB5374	Contig		ftp://ftp.ncbi.nlm.nih.gov/genomes/all/GCF/001/101/365/GCF_001101365.1_7468_7_85
GCF_002411645.1	550	Proteobacteria	Enterobacter	Enterobacter cloacae	194	Contig		ftp://ftp.ncbi.nlm.nih.gov/genomes/all/GCF/002/411/645/GCF_002411645.1_ASM241164v1
GCF_002411665.1	1463165	Proteobacteria	Klebsiella	Klebsiella quasipneumoniae	46	Contig		ftp://ftp.ncbi.nlm.nih.gov/genomes/all/GCF/002/411/665/GCF_002411665.1_ASM241166v1
GCF_002411675.1	573	Proteobacteria	Klebsiella	Klebsiella pneumoniae	20	Contig		ftp://ftp.ncbi.nlm.nih.gov/genomes/all/GCF/002/411/675/GCF_002411675.1_ASM241167v1
GCF_002411715.1	573	Proteobacteria	Klebsiella	Klebsiella pneumoniae	183	Contig		ftp://ftp.ncbi.nlm.nih.gov/genomes/all/GCF/002/411/715/GCF_002411715.1_ASM241171v1
GCF_002411725.1	550	Proteobacteria	Enterobacter	Enterobacter cloacae	170	Contig		ftp://ftp.ncbi.nlm.nih.gov/genomes/all/GCF/002/411/725/GCF_002411725.1_ASM241172v1
GCF_002411735.1	573	Proteobacteria	Klebsiella	Klebsiella pneumoniae	155	Contig		ftp://ftp.ncbi.nlm.nih.gov/genomes/all/GCF/002/411/735/GCF_002411735.1_ASM241173v1
GCF_002411775.1	470	Proteobacteria	Acinetobacter	Acinetobacter baumannii	151	Contig		ftp://ftp.ncbi.nlm.nih.gov/genomes/all/GCF/002/411/775/GCF_002411775.1_ASM241177v1
GCF_002411785.1	287	Proteobacteria	Pseudomonas	Pseudomonas aeruginosa	142	Contig		ftp://ftp.ncbi.nlm.nih.gov/genomes/all/GCF/002/411/785/GCF_002411785.1_ASM241178v1
GCF_002411815.1	287	Proteobacteria	Pseudomonas	Pseudomonas aeruginosa	140	Contig		ftp://ftp.ncbi.nlm.nih.gov/genomes/all/GCF/002/411/815/GCF_002411815.1_ASM241181v1
GCF_002411845.1	287	Proteobacteria	Pseudomonas	Pseudomonas aeruginosa	130	Contig		ftp://ftp.ncbi.nlm.nih.gov/genomes/all/GCF/002/411/845/GCF_002411845.1_ASM241184v1
GCF_002411865.2	287	Proteobacteria	Pseudomonas	Pseudomonas aeruginosa	97	Complete Genome		ftp://ftp.ncbi.nlm.nih.gov/genomes/all/GCF/002/411/865/GCF_002411865.2_ASM241186v2
GCF_002411885.1	573	Proteobacteria	Klebsiella	Klebsiella pneumoniae	76	Contig		ftp://ftp.ncbi.nlm.nih.gov/genomes/all/GCF/002/411/885/GCF_002411885.1_ASM241188v1
GCF_002411905.1	573	Proteobacteria	Klebsiella	Klebsiella pneumoniae	117	Contig		ftp://ftp.ncbi.nlm.nih.gov/genomes/all/GCF/002/411/905/GCF_002411905.1_ASM241190v1
GCF_002411915.1	287	Proteobacteria	Pseudomonas	Pseudomonas aeruginosa	85	Contig		ftp://ftp.ncbi.nlm.nih.gov/genomes/all/GCF/002/411/915/GCF_002411915.1_ASM241191v1
GCF_002411925.1	573	Proteobacteria	Klebsiella	Klebsiella pneumoniae	70	Contig		ftp://ftp.ncbi.nlm.nih.gov/genomes/all/GCF/002/411/925/GCF_002411925.1_ASM241192v1
GCF_003214895.1	336810	Bacteroidetes	Candidatus Sulcia	Candidatus Sulcia muelleri		Complete Genome		ftp://ftp.ncbi.nlm.nih.gov/genomes/all/GCF/003/214/895/GCF_003214895.1_ASM321489v1
GCF_003215005.1	213	Proteobacteria	Helicobacter	Helicobacter cinaedi	P14D1067	Contig		ftp://ftp.ncbi.nlm.nih.gov/genomes/all/GCF/003/215/005/GCF_003215005.1_ASM321500v1
GCF_003215035.1	336810	Bacteroidetes	Candidatus Sulcia	Candidatus Sulcia muelleri		Complete Genome		ftp://ftp.ncbi.nlm.nih.gov/genomes/all/GCF/003/215/035/GCF_003215035.1_ASM321503v1
GCF_003215135.1	213	Proteobacteria	Helicobacter	Helicobacter cinaedi	P17D1144	Contig		ftp://ftp.ncbi.nlm.nih.gov/genomes/all/GCF/003/215/135/GCF_003215135.1_ASM321513v1
GCF_003215155.1	336810	Bacteroidetes	Candidatus Sulcia	Candidatus Sulcia muelleri		Complete Genome		ftp://ftp.ncbi.nlm.nih.gov/genomes/all/GCF/003/215/155/GCF_003215155.1_ASM321515v1
GCF_003215255.1	213	Proteobacteria	Helicobacter	Helicobacter cinaedi	P18D1268	Contig		ftp://ftp.ncbi.nlm.nih.gov/genomes/all/GCF/003/215/255/GCF_003215255.1_ASM321525v1
GCF_003215265.1	336810	Bacteroidetes	Candidatus Sulcia	Candidatus Sulcia muelleri		Complete Genome		ftp://ftp.ncbi.nlm.nih.gov/genomes/all/GCF/003/215/265/GCF_003215265.1_ASM321526v1
GCF_003215375.1	213	Proteobacteria	Helicobacter	Helicobacter cinaedi	P19D1315	Contig		ftp://ftp.ncbi.nlm.nih.gov/genomes/all/GCF/003/215/375/GCF_003215375.1_ASM321537v1
GCF_003215395.1	336810	Bacteroidetes	Candidatus Sulcia	Candidatus Sulcia muelleri		Complete Genome		ftp://ftp.ncbi.nlm.nih.gov/genomes/all/GCF/003/215/395/GCF_003215395.1_ASM321539v1
GCF_003215495.1	213	Proteobacteria	Helicobacter	Helicobacter cinaedi	P20D1835	Contig		ftp://ftp.ncbi.nlm.nih.gov/genomes/all/GCF/003/215/495/GCF_003215495.1_ASM321549v1
GCF_003215515.1	336810	Bacteroidetes	Candidatus Sulcia	Candidatus Sulcia muelleri		Complete Genome		ftp://ftp.ncbi.nlm.nih.gov/genomes/all/GCF/003/215/515/GCF_003215515.1_ASM321551v1
GCF_000220785.1	991947	Proteobacteria	Vibrio	Vibrio cholerae HE48	HE48	Contig		ftp://ftp.ncbi.nlm.nih.gov/genomes/all/GCF/000/220/785/GCF_000220785.1_ASM22078v2
GCF_000220835.1	888056	Actinobacteria	Actinomyces	Actinomyces sp. oral taxon 448 str. F0400	F0400	Scaffold		ftp://ftp.ncbi.nlm.nih.gov/genomes/all/GCF/000/220/835/GCF_000220835.1_ASM22083v1
GCF_000220865.1	997348	Proteobacteria	Neisseria	Neisseria macacae ATCC 33926	ATCC 33926	Scaffold		ftp://ftp.ncbi.nlm.nih.gov/genomes/all/GCF/000/220/865/GCF_000220865.1_ASM22086v1
GCF_000220885.1	1042403	Actinobacteria	Bifidobacterium	Bifidobacterium animalis subsp. lactis CNCM I-2494	CNCM I-2494	Complete Genome		ftp://ftp.ncbi.nlm.nih.gov/genomes/all/GCF/000/220/885/GCF_000220885.1_ASM22088v1
GCF_000220945.1	713604	Actinobacteria	Amycolatopsis	Amycolatopsis mediterranei S699	S699	Complete Genome		ftp://ftp.ncbi.nlm.nih.gov/genomes/all/GCF/000/220/945/GCF_000220945.1_ASM22094v1
GCF_000220965.1	1053648	Proteobacteria	Candidatus Tremblaya	Candidatus Tremblaya princeps PCVAL	PCVAL	Complete Genome		ftp://ftp.ncbi.nlm.nih.gov/genomes/all/GCF/000/220/965/GCF_000220965.1_ASM22096v1
GCF_000220985.1	795955	Actinobacteria	Nesterenkonia	Nesterenkonia sp. F	F	Contig		ftp://ftp.ncbi.nlm.nih.gov/genomes/all/GCF/000/220/985/GCF_000220985.1_ASM22098v2
GCF_000221005.1	520461	Proteobacteria	Brucella	Brucella pinnipedialis B2/94	B2/94	Complete Genome		ftp://ftp.ncbi.nlm.nih.gov/genomes/all/GCF/000/221/005/GCF_000221005.1_ASM22100v1
GCF_000221025.1	990288	Proteobacteria	Acidithiobacillus	Acidithiobacillus caldus SM-1	SM-1	Complete Genome		ftp://ftp.ncbi.nlm.nih.gov/genomes/all/GCF/000/221/025/GCF_000221025.1_ASM22102v1
GCF_000221045.1	1005048	Proteobacteria	Collimonas	Collimonas fungivorans Ter331	Ter331	Complete Genome		ftp://ftp.ncbi.nlm.nih.gov/genomes/all/GCF/000/221/045/GCF_000221045.1_ASM22104v1
GCF_000221085.1	1005703	Actinobacteria	Propionibacterium	Propionibacterium sp. CC003-HC2	CC003-HC2	Contig		ftp://ftp.ncbi.nlm.nih.gov/genomes/all/GCF/000/221/085/GCF_000221085.1_ASM22108v1
GCF_000221105.1	1005706	Firmicutes	Streptococcus	Streptococcus dysgalactiae subsp. equisimilis SK1250	SK1250	Contig		ftp://ftp.ncbi.nlm.nih.gov/genomes/all/GCF/000/221/105/GCF_000221105.1_ASM22110v2
GCF_000221125.1	679193	Actinobacteria	Cutibacterium	Cutibacterium acnes SK182	SK182	Contig		ftp://ftp.ncbi.nlm.nih.gov/genomes/all/GCF/000/221/125/GCF_000221125.1_ASM22112v2
GCF_001493595.1	1639	Firmicutes	Listeria	Listeria monocytogenes		Contig		ftp://ftp.ncbi.nlm.nih.gov/genomes/all/GCF/001/493/595/GCF_001493595.1_2011_163598_13
GCF_001493615.1	1639	Firmicutes	Listeria	Listeria monocytogenes		Contig		ftp://ftp.ncbi.nlm.nih.gov/genomes/all/GCF/001/493/615/GCF_001493615.1_2014_60550_2A
GCF_001493635.1	195	Proteobacteria	Campylobacter	Campylobacter coli	n/a	Contig		ftp://ftp.ncbi.nlm.nih.gov/genomes/all/GCF/001/493/635/GCF_001493635.1_SWAN409
GCF_001493655.1	1639	Firmicutes	Listeria	Listeria monocytogenes		Contig		ftp://ftp.ncbi.nlm.nih.gov/genomes/all/GCF/001/493/655/GCF_001493655.1_2012_318878_4
GCF_001493675.1	195	Proteobacteria	Campylobacter	Campylobacter coli	n/a	Contig		ftp://ftp.ncbi.nlm.nih.gov/genomes/all/GCF/001/493/675/GCF_001493675.1_EC5841
GCF_001493695.1	195	Proteobacteria	Campylobacter	Campylobacter coli	n/a	Contig		ftp://ftp.ncbi.nlm.nih.gov/genomes/all/GCF/001/493/695/GCF_001493695.1_EC3689
GCF_001493715.1	195	Proteobacteria	Campylobacter	Campylobacter coli	n/a	Contig		ftp://ftp.ncbi.nlm.nih.gov/genomes/all/GCF/001/493/715/GCF_001493715.1_CCN205
GCF_001493735.1	195	Proteobacteria	Campylobacter	Campylobacter coli	n/a	Contig		ftp://ftp.ncbi.nlm.nih.gov/genomes/all/GCF/001/493/735/GCF_001493735.1_H082560569
GCF_001493755.1	195	Proteobacteria	Campylobacter	Campylobacter coli	n/a	Contig		ftp://ftp.ncbi.nlm.nih.gov/genomes/all/GCF/001/493/755/GCF_001493755.1_EC6173
GCF_001493775.1	195	Proteobacteria	Campylobacter	Campylobacter coli	n/a	Contig		ftp://ftp.ncbi.nlm.nih.gov/genomes/all/GCF/001/493/775/GCF_001493775.1_SWAN288
GCF_001493795.1	195	Proteobacteria	Campylobacter	Campylobacter coli	n/a	Contig		ftp://ftp.ncbi.nlm.nih.gov/genomes/all/GCF/001/493/795/GCF_001493795.1_H140460193
GCF_001493815.1	195	Proteobacteria	Campylobacter	Campylobacter coli	n/a	Contig		ftp://ftp.ncbi.nlm.nih.gov/genomes/all/GCF/001/493/815/GCF_001493815.1_H053320338
GCF_001493835.1	195	Proteobacteria	Campylobacter	Campylobacter coli	n/a	Contig		ftp://ftp.ncbi.nlm.nih.gov/genomes/all/GCF/001/493/835/GCF_001493835.1_H091320798
GCF_001493855.1	195	Proteobacteria	Campylobacter	Campylobacter coli	n/a	Contig		ftp://ftp.ncbi.nlm.nih.gov/genomes/all/GCF/001/493/855/GCF_001493855.1_H065100506
GCF_001493875.1	195	Proteobacteria	Campylobacter	Campylobacter coli	n/a	Contig		ftp://ftp.ncbi.nlm.nih.gov/genomes/all/GCF/001/493/875/GCF_001493875.1_BRISLC31-1
GCF_001493895.1	195	Proteobacteria	Campylobacter	Campylobacter coli	n/a	Contig		ftp://ftp.ncbi.nlm.nih.gov/genomes/all/GCF/001/493/895/GCF_001493895.1_EC4060
GCF_001493915.1	195	Proteobacteria	Campylobacter	Campylobacter coli	n/a	Contig		ftp://ftp.ncbi.nlm.nih.gov/genomes/all/GCF/001/493/915/GCF_001493915.1_H085160749
GCF_001493935.1	195	Proteobacteria	Campylobacter	Campylobacter coli	n/a	Contig		ftp://ftp.ncbi.nlm.nih.gov/genomes/all/GCF/001/493/935/GCF_001493935.1_EC3370
GCF_001493955.1	195	Proteobacteria	Campylobacter	Campylobacter coli	n/a	Contig		ftp://ftp.ncbi.nlm.nih.gov/genomes/all/GCF/001/493/955/GCF_001493955.1_p546C
GCF_001493975.1	195	Proteobacteria	Campylobacter	Campylobacter coli	n/a	Contig		ftp://ftp.ncbi.nlm.nih.gov/genomes/all/GCF/001/493/975/GCF_001493975.1_H043200357
GCF_001493995.1	195	Proteobacteria	Campylobacter	Campylobacter coli	n/a	Contig		ftp://ftp.ncbi.nlm.nih.gov/genomes/all/GCF/001/493/995/GCF_001493995.1_EC5905
GCF_001494015.1	197	Proteobacteria	Campylobacter	Campylobacter jejuni	n/a	Contig		ftp://ftp.ncbi.nlm.nih.gov/genomes/all/GCF/001/494/015/GCF_001494015.1_CCN190
GCF_002997315.1	1352	Firmicutes	Enterococcus	Enterococcus faecium	13-022	Chromosome		ftp://ftp.ncbi.nlm.nih.gov/genomes/all/GCF/002/997/315/GCF_002997315.1_ASM299731v1
GCF_002997345.1	1352	Firmicutes	Enterococcus	Enterococcus faecium	13-009	Chromosome		ftp://ftp.ncbi.nlm.nih.gov/genomes/all/GCF/002/997/345/GCF_002997345.1_ASM299734v1
GCF_002997735.1	243161	Chlamydiae	Chlamydia	Chlamydia muridarum str. Nigg	Nigg	Complete Genome		ftp://ftp.ncbi.nlm.nih.gov/genomes/all/GCF/002/997/735/GCF_002997735.1_ASM299773v1
GCF_002997815.1	243161	Chlamydiae	Chlamydia	Chlamydia muridarum str. Nigg	Nigg	Complete Genome		ftp://ftp.ncbi.nlm.nih.gov/genomes/all/GCF/002/997/815/GCF_002997815.1_ASM299781v1
GCF_002997915.1	243161	Chlamydiae	Chlamydia	Chlamydia muridarum str. Nigg	Nigg	Complete Genome		ftp://ftp.ncbi.nlm.nih.gov/genomes/all/GCF/002/997/915/GCF_002997915.1_ASM299791v1
GCF_002997935.1	243161	Chlamydiae	Chlamydia	Chlamydia muridarum str. Nigg	Nigg	Complete Genome		ftp://ftp.ncbi.nlm.nih.gov/genomes/all/GCF/002/997/935/GCF_002997935.1_ASM299793v1
GCF_002997955.1	243161	Chlamydiae	Chlamydia	Chlamydia muridarum str. Nigg	Nigg	Complete Genome		ftp://ftp.ncbi.nlm.nih.gov/genomes/all/GCF/002/997/955/GCF_002997955.1_ASM299795v1
GCF_002997975.1	243161	Chlamydiae	Chlamydia	Chlamydia muridarum str. Nigg	Nigg	Complete Genome		ftp://ftp.ncbi.nlm.nih.gov/genomes/all/GCF/002/997/975/GCF_002997975.1_ASM299797v1
GCF_002997995.1	243161	Chlamydiae	Chlamydia	Chlamydia muridarum str. Nigg	Nigg	Complete Genome		ftp://ftp.ncbi.nlm.nih.gov/genomes/all/GCF/002/997/995/GCF_002997995.1_ASM299799v1
GCF_002998015.1	243161	Chlamydiae	Chlamydia	Chlamydia muridarum str. Nigg	Nigg	Complete Genome		ftp://ftp.ncbi.nlm.nih.gov/genomes/all/GCF/002/998/015/GCF_002998015.1_ASM299801v1
GCF_002998035.1	243161	Chlamydiae	Chlamydia	Chlamydia muridarum str. Nigg	Nigg	Complete Genome		ftp://ftp.ncbi.nlm.nih.gov/genomes/all/GCF/002/998/035/GCF_002998035.1_ASM299803v1
GCF_002998055.1	1452	Firmicutes	Bacillus	Bacillus atrophaeus	GBSC56	Scaffold		ftp://ftp.ncbi.nlm.nih.gov/genomes/all/GCF/002/998/055/GCF_002998055.1_ASM299805v1
GCF_002998075.1	1452	Firmicutes	Bacillus	Bacillus atrophaeus	NMTD54	Scaffold		ftp://ftp.ncbi.nlm.nih.gov/genomes/all/GCF/002/998/075/GCF_002998075.1_ASM299807v1
GCF_002998085.1	2108536	Firmicutes	Bacillus	Bacillus sp. NMCN1	NMCN1	Scaffold		ftp://ftp.ncbi.nlm.nih.gov/genomes/all/GCF/002/998/085/GCF_002998085.1_ASM299808v1
GCF_002998115.1	243161	Chlamydiae	Chlamydia	Chlamydia muridarum str. Nigg	Nigg	Complete Genome		ftp://ftp.ncbi.nlm.nih.gov/genomes/all/GCF/002/998/115/GCF_002998115.1_ASM299811v1
GCF_002998135.1	1452	Firmicutes	Bacillus	Bacillus atrophaeus	LSSC3	Scaffold		ftp://ftp.ncbi.nlm.nih.gov/genomes/all/GCF/002/998/135/GCF_002998135.1_ASM299813v1
GCF_000627925.1	1444092	Proteobacteria	Escherichia	Escherichia coli 2-005-03_S1_C3	2-005-03_S1_C3	Contig		ftp://ftp.ncbi.nlm.nih.gov/genomes/all/GCF/000/627/925/GCF_000627925.1_ASM62792v1
GCF_000627945.1	1444105	Proteobacteria	Escherichia	Escherichia coli 1-176-05_S1_C3	1-176-05_S1_C3	Contig		ftp://ftp.ncbi.nlm.nih.gov/genomes/all/GCF/000/627/945/GCF_000627945.1_ASM62794v1
GCF_000627965.1	1444134	Proteobacteria	Escherichia	Escherichia coli 1-182-04_S3_C1	1-182-04_S3_C1	Contig		ftp://ftp.ncbi.nlm.nih.gov/genomes/all/GCF/000/627/965/GCF_000627965.1_ASM62796v1
GCF_000627985.1	1444064	Proteobacteria	Escherichia	Escherichia coli 2-005-03_S1_C2	2-005-03_S1_C2	Contig		ftp://ftp.ncbi.nlm.nih.gov/genomes/all/GCF/000/627/985/GCF_000627985.1_ASM62798v1
GCF_000628005.1	1439207	Firmicutes	Streptococcus	Streptococcus pyogenes ABC020052211	ABC020052211	Contig		ftp://ftp.ncbi.nlm.nih.gov/genomes/all/GCF/000/628/005/GCF_000628005.1_Stre_pyog_ABC020052211_V1
GCF_000628025.1	1439165	Firmicutes	Streptococcus	Streptococcus pyogenes ABC020047955	ABC020047955	Contig		ftp://ftp.ncbi.nlm.nih.gov/genomes/all/GCF/000/628/025/GCF_000628025.1_Stre_pyog_ABC020047955_V1
GCF_000628045.1	1439181	Firmicutes	Streptococcus	Streptococcus pyogenes ABC020048503	ABC020048503	Contig		ftp://ftp.ncbi.nlm.nih.gov/genomes/all/GCF/000/628/045/GCF_000628045.1_Stre_pyog_ABC020048503_V1
GCF_000628065.1	1439191	Firmicutes	Streptococcus	Streptococcus pyogenes ABC020049545	ABC020049545	Contig		ftp://ftp.ncbi.nlm.nih.gov/genomes/all/GCF/000/628/065/GCF_000628065.1_Stre_pyog_ABC020049545_V1
GCF_000628085.1	1439211	Firmicutes	Streptococcus	Streptococcus pyogenes ABC020052309	ABC020052309	Contig		ftp://ftp.ncbi.nlm.nih.gov/genomes/all/GCF/000/628/085/GCF_000628085.1_Stre_pyog_ABC020052309_V1
GCF_000628105.1	1439212	Firmicutes	Streptococcus	Streptococcus pyogenes ABC020052313	ABC020052313	Contig		ftp://ftp.ncbi.nlm.nih.gov/genomes/all/GCF/000/628/105/GCF_000628105.1_Stre_pyog_ABC020052313_V1
GCF_000628125.1	1439224	Firmicutes	Streptococcus	Streptococcus pyogenes ABC020052980	ABC020052980	Contig		ftp://ftp.ncbi.nlm.nih.gov/genomes/all/GCF/000/628/125/GCF_000628125.1_Stre_pyog_ABC020052980_V1
GCF_000628145.1	1439268	Firmicutes	Streptococcus	Streptococcus pyogenes ABC020056765	ABC020056765	Contig		ftp://ftp.ncbi.nlm.nih.gov/genomes/all/GCF/000/628/145/GCF_000628145.1_Stre_pyog_ABC020056765_V1
GCF_000628165.1	1439286	Firmicutes	Streptococcus	Streptococcus pyogenes ABC020057442	ABC020057442	Contig		ftp://ftp.ncbi.nlm.nih.gov/genomes/all/GCF/000/628/165/GCF_000628165.1_Stre_pyog_ABC020057442_V1
GCF_000628185.1	1439168	Firmicutes	Streptococcus	Streptococcus pyogenes ABC020047977	ABC020047977	Contig		ftp://ftp.ncbi.nlm.nih.gov/genomes/all/GCF/000/628/185/GCF_000628185.1_Stre_pyog_ABC020047977_V1
GCF_000628205.1	1439178	Firmicutes	Streptococcus	Streptococcus pyogenes ABC020048387	ABC020048387	Contig		ftp://ftp.ncbi.nlm.nih.gov/genomes/all/GCF/000/628/205/GCF_000628205.1_Stre_pyog_ABC020048387_V1
GCF_001911985.1	562	Proteobacteria	Escherichia	Escherichia coli	8350a	Contig		ftp://ftp.ncbi.nlm.nih.gov/genomes/all/GCF/001/911/985/GCF_001911985.1_ASM191198v1
GCF_001912005.1	562	Proteobacteria	Escherichia	Escherichia coli	9312a	Contig		ftp://ftp.ncbi.nlm.nih.gov/genomes/all/GCF/001/912/005/GCF_001912005.1_ASM191200v1
GCF_001912015.1	562	Proteobacteria	Escherichia	Escherichia coli	9788a	Contig		ftp://ftp.ncbi.nlm.nih.gov/genomes/all/GCF/001/912/015/GCF_001912015.1_ASM191201v1
GCF_001912035.1	562	Proteobacteria	Escherichia	Escherichia coli	300659	Contig		ftp://ftp.ncbi.nlm.nih.gov/genomes/all/GCF/001/912/035/GCF_001912035.1_ASM191203v1
GCF_001912055.1	562	Proteobacteria	Escherichia	Escherichia coli	200617	Contig		ftp://ftp.ncbi.nlm.nih.gov/genomes/all/GCF/001/912/055/GCF_001912055.1_ASM191205v1
GCF_001912085.1	562	Proteobacteria	Escherichia	Escherichia coli	401909	Contig		ftp://ftp.ncbi.nlm.nih.gov/genomes/all/GCF/001/912/085/GCF_001912085.1_ASM191208v1
GCF_001912105.1	562	Proteobacteria	Escherichia	Escherichia coli	401900	Contig		ftp://ftp.ncbi.nlm.nih.gov/genomes/all/GCF/001/912/105/GCF_001912105.1_ASM191210v1
GCF_001912115.1	562	Proteobacteria	Escherichia	Escherichia coli	703200	Contig		ftp://ftp.ncbi.nlm.nih.gov/genomes/all/GCF/001/912/115/GCF_001912115.1_ASM191211v1
GCF_001912145.1	562	Proteobacteria	Escherichia	Escherichia coli	302025	Contig		ftp://ftp.ncbi.nlm.nih.gov/genomes/all/GCF/001/912/145/GCF_001912145.1_ASM191214v1
GCF_001912155.1	1718	Actinobacteria	Corynebacterium	Corynebacterium glutamicum	T6-13	Contig		ftp://ftp.ncbi.nlm.nih.gov/genomes/all/GCF/001/912/155/GCF_001912155.1_ASM191215v1
GCF_001912185.1	562	Proteobacteria	Escherichia	Escherichia coli	202733	Contig		ftp://ftp.ncbi.nlm.nih.gov/genomes/all/GCF/001/912/185/GCF_001912185.1_ASM191218v1
GCF_001912195.1	562	Proteobacteria	Escherichia	Escherichia coli	602748	Contig		ftp://ftp.ncbi.nlm.nih.gov/genomes/all/GCF/001/912/195/GCF_001912195.1_ASM191219v1
GCF_001912225.1	562	Proteobacteria	Escherichia	Escherichia coli	300735	Contig		ftp://ftp.ncbi.nlm.nih.gov/genomes/all/GCF/001/912/225/GCF_001912225.1_ASM191222v1
GCF_001234505.1	197	Proteobacteria	Campylobacter	Campylobacter jejuni	OXC6261	Scaffold		ftp://ftp.ncbi.nlm.nih.gov/genomes/all/GCF/001/234/505/GCF_001234505.1_7038_3_12
GCF_001234525.1	1280	Firmicutes	Staphylococcus	Staphylococcus aureus	IU20	Contig		ftp://ftp.ncbi.nlm.nih.gov/genomes/all/GCF/001/234/525/GCF_001234525.1_5139_6_7
GCF_001234545.1	1283	Firmicutes	Staphylococcus	Staphylococcus haemolyticus	133319	Contig		ftp://ftp.ncbi.nlm.nih.gov/genomes/all/GCF/001/234/545/GCF_001234545.1_7068_7_33
GCF_001234565.1	197	Proteobacteria	Campylobacter	Campylobacter jejuni	OXC6316	Scaffold		ftp://ftp.ncbi.nlm.nih.gov/genomes/all/GCF/001/234/565/GCF_001234565.1_7038_3_66
GCF_001234585.1	1283	Firmicutes	Staphylococcus	Staphylococcus haemolyticus	F01	Scaffold		ftp://ftp.ncbi.nlm.nih.gov/genomes/all/GCF/001/234/585/GCF_001234585.1_7068_7_17
GCF_001234605.1	197	Proteobacteria	Campylobacter	Campylobacter jejuni	OXC6467	Contig		ftp://ftp.ncbi.nlm.nih.gov/genomes/all/GCF/001/234/605/GCF_001234605.1_7092_1_20
GCF_001234625.1	1280	Firmicutes	Staphylococcus	Staphylococcus aureus	HU6	Contig		ftp://ftp.ncbi.nlm.nih.gov/genomes/all/GCF/001/234/625/GCF_001234625.1_5364_6_6
GCF_001234645.1	1280	Firmicutes	Staphylococcus	Staphylococcus aureus	07-03345	Scaffold		ftp://ftp.ncbi.nlm.nih.gov/genomes/all/GCF/001/234/645/GCF_001234645.1_4351_7_6
GCF_001234665.1	197	Proteobacteria	Campylobacter	Campylobacter jejuni	OXC6283	Contig		ftp://ftp.ncbi.nlm.nih.gov/genomes/all/GCF/001/234/665/GCF_001234665.1_7038_3_33
GCF_001234685.1	197	Proteobacteria	Campylobacter	Campylobacter jejuni	OXC6413	Scaffold		ftp://ftp.ncbi.nlm.nih.gov/genomes/all/GCF/001/234/685/GCF_001234685.1_7065_7_65
GCF_001234705.1	1280	Firmicutes	Staphylococcus	Staphylococcus aureus	07-02990	Scaffold		ftp://ftp.ncbi.nlm.nih.gov/genomes/all/GCF/001/234/705/GCF_001234705.1_4351_8_3
GCF_001234725.1	1280	Firmicutes	Staphylococcus	Staphylococcus aureus	NL 0113 99-5	Contig		ftp://ftp.ncbi.nlm.nih.gov/genomes/all/GCF/001/234/725/GCF_001234725.1_6437_8_13
GCF_001234745.1	197	Proteobacteria	Campylobacter	Campylobacter jejuni	OXC6427	Contig		ftp://ftp.ncbi.nlm.nih.gov/genomes/all/GCF/001/234/745/GCF_001234745.1_7065_7_79
GCF_001234765.1	1280	Firmicutes	Staphylococcus	Staphylococcus aureus	M116	Contig		ftp://ftp.ncbi.nlm.nih.gov/genomes/all/GCF/001/234/765/GCF_001234765.1_5139_7_3
GCF_001234785.1	1280	Firmicutes	Staphylococcus	Staphylococcus aureus	IU6	Scaffold		ftp://ftp.ncbi.nlm.nih.gov/genomes/all/GCF/001/234/785/GCF_001234785.1_5083_7_5
GCF_001234805.1	195	Proteobacteria	Campylobacter	Campylobacter coli	OXC6428	Contig		ftp://ftp.ncbi.nlm.nih.gov/genomes/all/GCF/001/234/805/GCF_001234805.1_7065_7_80
GCF_001234825.1	197	Proteobacteria	Campylobacter	Campylobacter jejuni	OXC6482	Contig		ftp://ftp.ncbi.nlm.nih.gov/genomes/all/GCF/001/234/825/GCF_001234825.1_7092_1_35
GCF_001234845.1	1280	Firmicutes	Staphylococcus	Staphylococcus aureus	09-01249	Scaffold		ftp://ftp.ncbi.nlm.nih.gov/genomes/all/GCF/001/234/845/GCF_001234845.1_4351_1_5
GCF_001234865.1	197	Proteobacteria	Campylobacter	Campylobacter jejuni	OXC6268	Contig		ftp://ftp.ncbi.nlm.nih.gov/genomes/all/GCF/001/234/865/GCF_001234865.1_7038_3_19
GCF_001234885.1	197	Proteobacteria	Campylobacter	Campylobacter jejuni	OXC6407	Contig		ftp://ftp.ncbi.nlm.nih.gov/genomes/all/GCF/001/234/885/GCF_001234885.1_7065_7_59
GCF_001234905.1	1280	Firmicutes	Staphylococcus	Staphylococcus aureus	06-01583	Scaffold		ftp://ftp.ncbi.nlm.nih.gov/genomes/all/GCF/001/234/905/GCF_001234905.1_4395_7_5
GCF_001234925.1	1280	Firmicutes	Staphylococcus	Staphylococcus aureus	07-03354-2	Contig		ftp://ftp.ncbi.nlm.nih.gov/genomes/all/GCF/001/234/925/GCF_001234925.1_4351_6_4
GCF_001234945.1	197	Proteobacteria	Campylobacter	Campylobacter jejuni	OXC6541	Contig		ftp://ftp.ncbi.nlm.nih.gov/genomes/all/GCF/001/234/945/GCF_001234945.1_7092_1_94
GCF_002571515.1	64104	Firmicutes	Bacillus	Bacillus pseudomycoides	AFS069829	Scaffold		ftp://ftp.ncbi.nlm.nih.gov/genomes/all/GCF/002/571/515/GCF_002571515.1_ASM257151v1
GCF_002571525.1	1890302	Firmicutes	Bacillus	Bacillus wiedmannii	AFS069629	Scaffold		ftp://ftp.ncbi.nlm.nih.gov/genomes/all/GCF/002/571/525/GCF_002571525.1_ASM257152v1
GCF_002571545.1	64104	Firmicutes	Bacillus	Bacillus pseudomycoides	AFS069374	Scaffold		ftp://ftp.ncbi.nlm.nih.gov/genomes/all/GCF/002/571/545/GCF_002571545.1_ASM257154v1
GCF_002571555.1	155322	Firmicutes	Bacillus	Bacillus toyonensis	AFS069354	Scaffold		ftp://ftp.ncbi.nlm.nih.gov/genomes/all/GCF/002/571/555/GCF_002571555.1_ASM257155v1
GCF_002571595.1	64104	Firmicutes	Bacillus	Bacillus pseudomycoides	AFS068816	Scaffold		ftp://ftp.ncbi.nlm.nih.gov/genomes/all/GCF/002/571/595/GCF_002571595.1_ASM257159v1
GCF_002571605.1	155322	Firmicutes	Bacillus	Bacillus toyonensis	AFS068057	Scaffold		ftp://ftp.ncbi.nlm.nih.gov/genomes/all/GCF/002/571/605/GCF_002571605.1_ASM257160v1
GCF_002571615.1	155322	Firmicutes	Bacillus	Bacillus toyonensis	AFS068780	Scaffold		ftp://ftp.ncbi.nlm.nih.gov/genomes/all/GCF/002/571/615/GCF_002571615.1_ASM257161v1
GCF_002571635.1	1890302	Firmicutes	Bacillus	Bacillus wiedmannii	AFS067814	Scaffold		ftp://ftp.ncbi.nlm.nih.gov/genomes/all/GCF/002/571/635/GCF_002571635.1_ASM257163v1
GCF_002571675.1	155322	Firmicutes	Bacillus	Bacillus toyonensis	AFS066590	Scaffold		ftp://ftp.ncbi.nlm.nih.gov/genomes/all/GCF/002/571/675/GCF_002571675.1_ASM257167v1
GCF_002571685.1	1890302	Firmicutes	Bacillus	Bacillus wiedmannii	AFS066156	Scaffold		ftp://ftp.ncbi.nlm.nih.gov/genomes/all/GCF/002/571/685/GCF_002571685.1_ASM257168v1
GCF_002571695.1	155322	Firmicutes	Bacillus	Bacillus toyonensis	AFS065951	Scaffold		ftp://ftp.ncbi.nlm.nih.gov/genomes/all/GCF/002/571/695/GCF_002571695.1_ASM257169v1
GCF_000465935.2	1386078	Proteobacteria	Pseudomonas	Pseudomonas sp. EGD-AK9	EGD-AK9	Contig		ftp://ftp.ncbi.nlm.nih.gov/genomes/all/GCF/000/465/935/GCF_000465935.2_Pseudomonas_sp._EGD-AK9
GCF_000465975.2	1365186	Proteobacteria	Klebsiella	Klebsiella pneumoniae KP-1	KP-1	Complete Genome		ftp://ftp.ncbi.nlm.nih.gov/genomes/all/GCF/000/465/975/GCF_000465975.2_ASM46597v2
GCF_000466025.1	1343737	Proteobacteria	Xylella	Xylella fastidiosa subsp. multiplex Griffin-1	Griffin-1	Contig		ftp://ftp.ncbi.nlm.nih.gov/genomes/all/GCF/000/466/025/GCF_000466025.1_Red_Oak_Large_Contigs
GCF_000466065.2	1380768	Proteobacteria	Campylobacter	Campylobacter jejuni subsp. jejuni 00-2538	00-2538	Complete Genome		ftp://ftp.ncbi.nlm.nih.gov/genomes/all/GCF/000/466/065/GCF_000466065.2_ASM46606v2
GCF_000466075.2	1383068	Proteobacteria	Campylobacter	Campylobacter jejuni subsp. jejuni 00-2544	00-2544	Complete Genome		ftp://ftp.ncbi.nlm.nih.gov/genomes/all/GCF/000/466/075/GCF_000466075.2_ASM46607v2
GCF_000466105.2	1380767	Proteobacteria	Campylobacter	Campylobacter jejuni subsp. jejuni 00-2426	00-2426	Complete Genome		ftp://ftp.ncbi.nlm.nih.gov/genomes/all/GCF/000/466/105/GCF_000466105.2_ASM46610v2
GCF_000466165.1	1227261	Actinobacteria	Actinobaculum	Actinobaculum sp. oral taxon 183 str. F0552	F0552	Scaffold		ftp://ftp.ncbi.nlm.nih.gov/genomes/all/GCF/000/466/165/GCF_000466165.1_ASM46616v1
GCF_000466185.1	1321817	Actinobacteria	Actinomyces	Actinomyces graevenitzii F0530	F0530	Scaffold		ftp://ftp.ncbi.nlm.nih.gov/genomes/all/GCF/000/466/185/GCF_000466185.1_ASM46618v1
GCF_000466205.2	1227262	Actinobacteria	Actinomyces	Actinomyces johnsonii F0510	F0510	Scaffold		ftp://ftp.ncbi.nlm.nih.gov/genomes/all/GCF/000/466/205/GCF_000466205.2_ASM46620v2
GCF_000466245.1	1321818	Actinobacteria	Actinomyces	Actinomyces johnsonii F0542	F0542	Scaffold	representative genome	ftp://ftp.ncbi.nlm.nih.gov/genomes/all/GCF/000/466/245/GCF_000466245.1_ASM46624v1
GCF_000466265.1	1321775	Actinobacteria	Actinomyces	Actinomyces sp. oral taxon 172 str. F0311	F0311	Scaffold		ftp://ftp.ncbi.nlm.nih.gov/genomes/all/GCF/000/466/265/GCF_000466265.1_ASM46626v1
GCF_000466305.1	1227264	Actinobacteria	Actinomyces	Actinomyces sp. oral taxon 877 str. F0543	F0543	Scaffold		ftp://ftp.ncbi.nlm.nih.gov/genomes/all/GCF/000/466/305/GCF_000466305.1_ASM46630v1
GCF_000466335.1	1321772	Proteobacteria	Aggregatibacter	Aggregatibacter sp. oral taxon 458 str. W10330	W10330	Scaffold		ftp://ftp.ncbi.nlm.nih.gov/genomes/all/GCF/000/466/335/GCF_000466335.1_ASM46633v1
GCF_000466365.1	1321816	Actinobacteria	Alloscardovia	Alloscardovia omnicolens F0580	F0580	Scaffold		ftp://ftp.ncbi.nlm.nih.gov/genomes/all/GCF/000/466/365/GCF_000466365.1_ASM46636v1
GCF_000466385.1	649747	Firmicutes	Aneurinibacillus	Aneurinibacillus aneurinilyticus ATCC 12856	ATCC 12856	Scaffold		ftp://ftp.ncbi.nlm.nih.gov/genomes/all/GCF/000/466/385/GCF_000466385.1_ASM46638v1
GCF_000466405.1	1321773	Actinobacteria	Atopobium	Atopobium sp. oral taxon 810 str. F0209	F0209	Scaffold		ftp://ftp.ncbi.nlm.nih.gov/genomes/all/GCF/000/466/405/GCF_000466405.1_ASM46640v1
GCF_001723375.1	492670	Firmicutes	Bacillus	Bacillus velezensis	HJ18-4	Contig		ftp://ftp.ncbi.nlm.nih.gov/genomes/all/GCF/001/723/375/GCF_001723375.1_ASM172337v1
GCF_001723385.1	45658	Proteobacteria	Vibrio	Vibrio scophthalmi	FP3289	Contig		ftp://ftp.ncbi.nlm.nih.gov/genomes/all/GCF/001/723/385/GCF_001723385.1_ASM172338v1
GCF_001723425.1	43659	Proteobacteria	Pseudoalteromonas	Pseudoalteromonas tetraodonis	CSB01KR	Scaffold		ftp://ftp.ncbi.nlm.nih.gov/genomes/all/GCF/001/723/425/GCF_001723425.1_ASM172342v1
GCF_001723445.1	1717	Actinobacteria	Corynebacterium	Corynebacterium diphtheriae	TH1526	Contig		ftp://ftp.ncbi.nlm.nih.gov/genomes/all/GCF/001/723/445/GCF_001723445.1_ASM172344v1
GCF_001723455.1	1717	Actinobacteria	Corynebacterium	Corynebacterium diphtheriae	TH1141	Contig		ftp://ftp.ncbi.nlm.nih.gov/genomes/all/GCF/001/723/455/GCF_001723455.1_ASM172345v1
GCF_001723465.1	1717	Actinobacteria	Corynebacterium	Corynebacterium diphtheriae	TH510	Contig		ftp://ftp.ncbi.nlm.nih.gov/genomes/all/GCF/001/723/465/GCF_001723465.1_ASM172346v1
GCF_001723505.1	562	Proteobacteria	Escherichia	Escherichia coli	K-12 NEB 5-alpha	Complete Genome		ftp://ftp.ncbi.nlm.nih.gov/genomes/all/GCF/001/723/505/GCF_001723505.1_ASM172350v1
GCF_001723525.1	1624	Firmicutes	Lactobacillus	Lactobacillus salivarius	CICC 23174	Complete Genome		ftp://ftp.ncbi.nlm.nih.gov/genomes/all/GCF/001/723/525/GCF_001723525.1_ASM172352v1
GCF_001723545.1	28038	Firmicutes	Lactobacillus	Lactobacillus curvatus	WiKim38	Complete Genome		ftp://ftp.ncbi.nlm.nih.gov/genomes/all/GCF/001/723/545/GCF_001723545.1_ASM172354v1
GCF_001723565.1	54291	Proteobacteria	Raoultella	Raoultella ornithinolytica	18	Chromosome		ftp://ftp.ncbi.nlm.nih.gov/genomes/all/GCF/001/723/565/GCF_001723565.1_ASM172356v1
GCF_001723585.1	492670	Firmicutes	Bacillus	Bacillus velezensis	M75	Complete Genome		ftp://ftp.ncbi.nlm.nih.gov/genomes/all/GCF/001/723/585/GCF_001723585.1_ASM172358v1
GCF_002080475.1	1497	Firmicutes	Clostridium	Clostridium formicaceticum	DSM 92	Complete Genome		ftp://ftp.ncbi.nlm.nih.gov/genomes/all/GCF/002/080/475/GCF_002080475.1_ASM208047v1
GCF_002080495.1	562	Proteobacteria	Escherichia	Escherichia coli	25	Scaffold		ftp://ftp.ncbi.nlm.nih.gov/genomes/all/GCF/002/080/495/GCF_002080495.1_ASM208049v1
GCF_002080505.1	562	Proteobacteria	Escherichia	Escherichia coli	4	Scaffold		ftp://ftp.ncbi.nlm.nih.gov/genomes/all/GCF/002/080/505/GCF_002080505.1_ASM208050v1
GCF_002080535.1	562	Proteobacteria	Escherichia	Escherichia coli	15	Scaffold		ftp://ftp.ncbi.nlm.nih.gov/genomes/all/GCF/002/080/535/GCF_002080535.1_ASM208053v1
GCF_002080555.1	562	Proteobacteria	Escherichia	Escherichia coli	2	Scaffold		ftp://ftp.ncbi.nlm.nih.gov/genomes/all/GCF/002/080/555/GCF_002080555.1_ASM208055v1
GCF_002080565.1	562	Proteobacteria	Escherichia	Escherichia coli	13	Scaffold		ftp://ftp.ncbi.nlm.nih.gov/genomes/all/GCF/002/080/565/GCF_002080565.1_ASM208056v1
GCF_002080595.1	562	Proteobacteria	Escherichia	Escherichia coli	5	Contig		ftp://ftp.ncbi.nlm.nih.gov/genomes/all/GCF/002/080/595/GCF_002080595.1_ASM208059v1
GCF_002080605.1	562	Proteobacteria	Escherichia	Escherichia coli	9	Scaffold		ftp://ftp.ncbi.nlm.nih.gov/genomes/all/GCF/002/080/605/GCF_002080605.1_ASM208060v1
GCF_002080635.1	562	Proteobacteria	Escherichia	Escherichia coli	12	Scaffold		ftp://ftp.ncbi.nlm.nih.gov/genomes/all/GCF/002/080/635/GCF_002080635.1_ASM208063v1
GCF_002080645.1	562	Proteobacteria	Escherichia	Escherichia coli	17	Scaffold		ftp://ftp.ncbi.nlm.nih.gov/genomes/all/GCF/002/080/645/GCF_002080645.1_ASM208064v1
GCF_002080675.1	562	Proteobacteria	Escherichia	Escherichia coli	10	Scaffold		ftp://ftp.ncbi.nlm.nih.gov/genomes/all/GCF/002/080/675/GCF_002080675.1_ASM208067v1
GCF_000012325.1	167879	Proteobacteria	Colwellia	Colwellia psychrerythraea 34H	34H; BAA-681	Complete Genome	representative genome	ftp://ftp.ncbi.nlm.nih.gov/genomes/all/GCF/000/012/325/GCF_000012325.1_ASM1232v1
GCF_000012345.1	335992	Proteobacteria	Candidatus Pelagibacter	Candidatus Pelagibacter ubique HTCC1062	HTCC1062	Complete Genome		ftp://ftp.ncbi.nlm.nih.gov/genomes/all/GCF/000/012/345/GCF_000012345.1_ASM1234v1
GCF_000012365.1	271848	Proteobacteria	Burkholderia	Burkholderia thailandensis E264	E264; ATCC 700388	Complete Genome		ftp://ftp.ncbi.nlm.nih.gov/genomes/all/GCF/000/012/365/GCF_000012365.1_ASM1236v1
GCF_000012385.1	336407	Proteobacteria	Rickettsia	Rickettsia bellii RML369-C	RML369-C	Complete Genome	representative genome	ftp://ftp.ncbi.nlm.nih.gov/genomes/all/GCF/000/012/385/GCF_000012385.1_ASM1238v1
GCF_000012405.1	269800	Actinobacteria	Thermobifida	Thermobifida fusca YX	YX	Complete Genome	representative genome	ftp://ftp.ncbi.nlm.nih.gov/genomes/all/GCF/000/012/405/GCF_000012405.1_ASM1240v1
GCF_000012425.1	159087	Proteobacteria	Dechloromonas	Dechloromonas aromatica RCB	RCB	Complete Genome	representative genome	ftp://ftp.ncbi.nlm.nih.gov/genomes/all/GCF/000/012/425/GCF_000012425.1_ASM1242v1
GCF_000012445.1	205922	Proteobacteria	Pseudomonas	Pseudomonas fluorescens Pf0-1	Pf0-1	Complete Genome		ftp://ftp.ncbi.nlm.nih.gov/genomes/all/GCF/000/012/445/GCF_000012445.1_ASM1244v1
GCF_000012465.1	59920	Cyanobacteria	Prochlorococcus	Prochlorococcus marinus str. NATL2A	NATL2A	Complete Genome	representative genome	ftp://ftp.ncbi.nlm.nih.gov/genomes/all/GCF/000/012/465/GCF_000012465.1_ASM1246v1
GCF_000012485.1	319225	Chlorobi	Pelodictyon	Pelodictyon luteolum DSM 273	DSM 273	Complete Genome	representative genome	ftp://ftp.ncbi.nlm.nih.gov/genomes/all/GCF/000/012/485/GCF_000012485.1_ASM1248v1
GCF_000012505.1	316279	Cyanobacteria	Synechococcus	Synechococcus sp. CC9902	CC9902	Complete Genome		ftp://ftp.ncbi.nlm.nih.gov/genomes/all/GCF/000/012/505/GCF_000012505.1_ASM1250v1
GCF_000012525.1	1140	Cyanobacteria	Synechococcus	Synechococcus elongatus PCC 7942	PCC 7942	Complete Genome		ftp://ftp.ncbi.nlm.nih.gov/genomes/all/GCF/000/012/525/GCF_000012525.1_ASM1252v1
GCF_900121625.1	1773	Actinobacteria	Mycobacterium	Mycobacterium tuberculosis	2926STDY5723435	Scaffold		ftp://ftp.ncbi.nlm.nih.gov/genomes/all/GCF/900/121/625/GCF_900121625.1_14722_7_38
GCF_900121635.1	1773	Actinobacteria	Mycobacterium	Mycobacterium tuberculosis	2926STDY5723437	Scaffold		ftp://ftp.ncbi.nlm.nih.gov/genomes/all/GCF/900/121/635/GCF_900121635.1_14722_7_39
GCF_900121645.1	1773	Actinobacteria	Mycobacterium	Mycobacterium tuberculosis	2926STDY5723839	Scaffold		ftp://ftp.ncbi.nlm.nih.gov/genomes/all/GCF/900/121/645/GCF_900121645.1_14722_7_4
GCF_900121655.1	1773	Actinobacteria	Mycobacterium	Mycobacterium tuberculosis	2926STDY5723441	Scaffold		ftp://ftp.ncbi.nlm.nih.gov/genomes/all/GCF/900/121/655/GCF_900121655.1_14722_7_40
GCF_900121665.1	1773	Actinobacteria	Mycobacterium	Mycobacterium tuberculosis	2926STDY5723442	Scaffold		ftp://ftp.ncbi.nlm.nih.gov/genomes/all/GCF/900/121/665/GCF_900121665.1_14722_7_41
GCF_900121675.1	1773	Actinobacteria	Mycobacterium	Mycobacterium tuberculosis	2926STDY5723443	Scaffold		ftp://ftp.ncbi.nlm.nih.gov/genomes/all/GCF/900/121/675/GCF_900121675.1_14722_7_42
GCF_900121685.1	1773	Actinobacteria	Mycobacterium	Mycobacterium tuberculosis	2926STDY5723444	Scaffold		ftp://ftp.ncbi.nlm.nih.gov/genomes/all/GCF/900/121/685/GCF_900121685.1_14722_7_43
GCF_900121695.1	1773	Actinobacteria	Mycobacterium	Mycobacterium tuberculosis	2926STDY5723445	Scaffold		ftp://ftp.ncbi.nlm.nih.gov/genomes/all/GCF/900/121/695/GCF_900121695.1_14722_7_44
GCF_900121705.1	1773	Actinobacteria	Mycobacterium	Mycobacterium tuberculosis	2926STDY5723446	Scaffold		ftp://ftp.ncbi.nlm.nih.gov/genomes/all/GCF/900/121/705/GCF_900121705.1_14722_7_45
GCF_900121715.1	1773	Actinobacteria	Mycobacterium	Mycobacterium tuberculosis	2926STDY5723448	Scaffold		ftp://ftp.ncbi.nlm.nih.gov/genomes/all/GCF/900/121/715/GCF_900121715.1_14722_7_47
GCF_900121725.1	1773	Actinobacteria	Mycobacterium	Mycobacterium tuberculosis	2926STDY5723451	Scaffold		ftp://ftp.ncbi.nlm.nih.gov/genomes/all/GCF/900/121/725/GCF_900121725.1_14722_7_48
GCF_000761465.1	470	Proteobacteria	Acinetobacter	Acinetobacter baumannii	T25	Scaffold		ftp://ftp.ncbi.nlm.nih.gov/genomes/all/GCF/000/761/465/GCF_000761465.1_ASM76146v1
GCF_000761475.1	141390	Proteobacteria	Chromohalobacter	Chromohalobacter israelensis	6768	Contig		ftp://ftp.ncbi.nlm.nih.gov/genomes/all/GCF/000/761/475/GCF_000761475.1_ASM76147v1
GCF_000761485.1	1522368	Actinobacteria	Modestobacter	Modestobacter caceresii	KNN 45-2b	Scaffold	representative genome	ftp://ftp.ncbi.nlm.nih.gov/genomes/all/GCF/000/761/485/GCF_000761485.1_ASM76148v1
GCF_000761495.1	1507807	Proteobacteria	Acinetobacter	Acinetobacter idrijaensis	MII	Contig		ftp://ftp.ncbi.nlm.nih.gov/genomes/all/GCF/000/761/495/GCF_000761495.1_Ai_1.0
GCF_000761545.1	1523503	Proteobacteria	Pseudomonas	Pseudomonas sp. ML96	ML96	Scaffold		ftp://ftp.ncbi.nlm.nih.gov/genomes/all/GCF/000/761/545/GCF_000761545.1_ASM76154v1
GCF_000761575.1	1428412	Firmicutes	Oenococcus	Oenococcus oeni IOEB_0502	IOEB_0502	Contig		ftp://ftp.ncbi.nlm.nih.gov/genomes/all/GCF/000/761/575/GCF_000761575.1_Oeoe_IOEB_0502_1.0
GCF_000761665.1	1428416	Firmicutes	Oenococcus	Oenococcus oeni IOEB_8417	IOEB_8417	Contig		ftp://ftp.ncbi.nlm.nih.gov/genomes/all/GCF/000/761/665/GCF_000761665.1_Oeoe_IOEB_8417_1.0
GCF_000761685.1	1428418	Firmicutes	Oenococcus	Oenococcus oeni IOEB_9517	IOEB_9517	Contig		ftp://ftp.ncbi.nlm.nih.gov/genomes/all/GCF/000/761/685/GCF_000761685.1_Oeoe_IOEB_9517_1.0
GCF_000761705.1	1428419	Firmicutes	Oenococcus	Oenococcus oeni IOEB_9803	IOEB_9803	Contig		ftp://ftp.ncbi.nlm.nih.gov/genomes/all/GCF/000/761/705/GCF_000761705.1_Oeoe_IOEB_9803_1.0
GCF_000761725.1	1428420	Firmicutes	Oenococcus	Oenococcus oeni IOEB_9805	IOEB_9805	Contig		ftp://ftp.ncbi.nlm.nih.gov/genomes/all/GCF/000/761/725/GCF_000761725.1_Oeoe_IOEB_9805_1.0
GCF_000761745.1	1428431	Firmicutes	Oenococcus	Oenococcus oeni IOEB_S277	IOEB_S277	Contig		ftp://ftp.ncbi.nlm.nih.gov/genomes/all/GCF/000/761/745/GCF_000761745.1_Oeoe_IOEB_S277_1.0
GCF_000761785.1	1428437	Firmicutes	Oenococcus	Oenococcus oeni S13	S13	Contig		ftp://ftp.ncbi.nlm.nih.gov/genomes/all/GCF/000/761/785/GCF_000761785.1_Oeoe_S13_1.0
GCF_000761825.1	1428444	Firmicutes	Oenococcus	Oenococcus oeni S25	S25	Contig		ftp://ftp.ncbi.nlm.nih.gov/genomes/all/GCF/000/761/825/GCF_000761825.1_Oeoe_S25_1.0
GCF_000761865.1	1428421	Firmicutes	Oenococcus	Oenococcus oeni IOEB_B10	IOEB_B10	Contig		ftp://ftp.ncbi.nlm.nih.gov/genomes/all/GCF/000/761/865/GCF_000761865.1_Oeoe_IOEB_B10_1.0
GCF_000761885.1	1428426	Firmicutes	Oenococcus	Oenococcus oeni IOEB_CiNe	IOEB_CiNe	Contig		ftp://ftp.ncbi.nlm.nih.gov/genomes/all/GCF/000/761/885/GCF_000761885.1_Oeoe_IOEB_CiNe_1.0
GCF_001348035.1	1313	Firmicutes	Streptococcus	Streptococcus pneumoniae	SMRU2929	Contig		ftp://ftp.ncbi.nlm.nih.gov/genomes/all/GCF/001/348/035/GCF_001348035.1_7038_4_1
GCF_001348055.1	1313	Firmicutes	Streptococcus	Streptococcus pneumoniae	SMRU2892	Scaffold		ftp://ftp.ncbi.nlm.nih.gov/genomes/all/GCF/001/348/055/GCF_001348055.1_7004_7_60
GCF_001348075.1	1313	Firmicutes	Streptococcus	Streptococcus pneumoniae	SMRU3159	Scaffold		ftp://ftp.ncbi.nlm.nih.gov/genomes/all/GCF/001/348/075/GCF_001348075.1_6938_3_34
GCF_001348115.1	1313	Firmicutes	Streptococcus	Streptococcus pneumoniae	14	Scaffold		ftp://ftp.ncbi.nlm.nih.gov/genomes/all/GCF/001/348/115/GCF_001348115.1_9803_7_8
GCF_001348135.1	1313	Firmicutes	Streptococcus	Streptococcus pneumoniae	23A	Scaffold		ftp://ftp.ncbi.nlm.nih.gov/genomes/all/GCF/001/348/135/GCF_001348135.1_9803_7_10
GCF_001348155.1	1313	Firmicutes	Streptococcus	Streptococcus pneumoniae	34	Contig		ftp://ftp.ncbi.nlm.nih.gov/genomes/all/GCF/001/348/155/GCF_001348155.1_9803_7_23
GCF_001348175.1	1313	Firmicutes	Streptococcus	Streptococcus pneumoniae	34	Contig		ftp://ftp.ncbi.nlm.nih.gov/genomes/all/GCF/001/348/175/GCF_001348175.1_9803_7_26
GCF_001348195.1	1313	Firmicutes	Streptococcus	Streptococcus pneumoniae	35F	Contig		ftp://ftp.ncbi.nlm.nih.gov/genomes/all/GCF/001/348/195/GCF_001348195.1_9803_7_36
GCF_001348215.1	1313	Firmicutes	Streptococcus	Streptococcus pneumoniae	19F	Contig		ftp://ftp.ncbi.nlm.nih.gov/genomes/all/GCF/001/348/215/GCF_001348215.1_9803_7_34
GCF_001348235.1	1313	Firmicutes	Streptococcus	Streptococcus pneumoniae	10F	Contig		ftp://ftp.ncbi.nlm.nih.gov/genomes/all/GCF/001/348/235/GCF_001348235.1_9803_7_50
GCF_001348255.1	1313	Firmicutes	Streptococcus	Streptococcus pneumoniae	23F	Scaffold		ftp://ftp.ncbi.nlm.nih.gov/genomes/all/GCF/001/348/255/GCF_001348255.1_9803_7_62
GCF_000373225.1	1155716	Actinobacteria	Streptomyces	Streptomyces sp. LaPpAH-202	LaPpAH-202	Scaffold		ftp://ftp.ncbi.nlm.nih.gov/genomes/all/GCF/000/373/225/GCF_000373225.1_ASM37322v1
GCF_000373245.1	1121859	Bacteroidetes	Echinicola	Echinicola pacifica DSM 19836	DSM 19836	Scaffold	representative genome	ftp://ftp.ncbi.nlm.nih.gov/genomes/all/GCF/000/373/245/GCF_000373245.1_ASM37324v1
GCF_000373265.1	1122967	Bacteroidetes	Pontibacter	Pontibacter roseus DSM 17521	DSM 17521	Scaffold	representative genome	ftp://ftp.ncbi.nlm.nih.gov/genomes/all/GCF/000/373/265/GCF_000373265.1_ASM37326v1
GCF_000373285.1	1090946	Proteobacteria	Rhizobium	Rhizobium leguminosarum bv. viciae Vc2	Vc2	Scaffold		ftp://ftp.ncbi.nlm.nih.gov/genomes/all/GCF/000/373/285/GCF_000373285.1_ASM37328v1
GCF_000373305.1	1155715	Actinobacteria	Streptomyces	Streptomyces sp. CcalMP-8W	CcalMP-8W	Scaffold		ftp://ftp.ncbi.nlm.nih.gov/genomes/all/GCF/000/373/305/GCF_000373305.1_ASM37330v1
GCF_000373325.1	1079455	Proteobacteria	Rhizobium	Rhizobium leguminosarum bv. viciae Vh3	Vh3	Scaffold		ftp://ftp.ncbi.nlm.nih.gov/genomes/all/GCF/000/373/325/GCF_000373325.1_ASM37332v1
GCF_000373345.1	1122174	Fusobacteria	Leptotrichia	Leptotrichia wadei DSM 19758	DSM 19758	Scaffold	representative genome	ftp://ftp.ncbi.nlm.nih.gov/genomes/all/GCF/000/373/345/GCF_000373345.1_ASM37334v1
GCF_000373365.1	365528	Actinobacteria	Frankia	Frankia discariae	BCU110501	Scaffold	representative genome	ftp://ftp.ncbi.nlm.nih.gov/genomes/all/GCF/000/373/365/GCF_000373365.1_ASM37336v1
GCF_000373385.1	1123393	Proteobacteria	Thiobacillus	Thiobacillus thioparus DSM 505	DSM 505	Scaffold	representative genome	ftp://ftp.ncbi.nlm.nih.gov/genomes/all/GCF/000/373/385/GCF_000373385.1_ASM37338v1
GCF_000373405.1	1156841	Actinobacteria	Streptomyces	Streptomyces sp. ScaeMP-e10	ScaeMP-e10	Scaffold		ftp://ftp.ncbi.nlm.nih.gov/genomes/all/GCF/000/373/405/GCF_000373405.1_ASM37340v1
GCF_000373425.1	1041141	Proteobacteria	Rhizobium	Rhizobium leguminosarum bv. viciae 128C53	128C53	Scaffold		ftp://ftp.ncbi.nlm.nih.gov/genomes/all/GCF/000/373/425/GCF_000373425.1_ASM37342v1
GCF_000373465.1	1157639	Actinobacteria	Streptomyces	Streptomyces sp. FxanaD5	FxanaD5	Scaffold		ftp://ftp.ncbi.nlm.nih.gov/genomes/all/GCF/000/373/465/GCF_000373465.1_ASM37346v1
GCF_000373485.1	1121374	Proteobacteria	Dasania	Dasania marina DSM 21967	DSM 21967	Scaffold	representative genome	ftp://ftp.ncbi.nlm.nih.gov/genomes/all/GCF/000/373/485/GCF_000373485.1_ASM37348v1
GCF_000373525.1	1156843	Actinobacteria	Streptomyces	Streptomyces sp. LaPpAH-165	LaPpAH-165	Scaffold		ftp://ftp.ncbi.nlm.nih.gov/genomes/all/GCF/000/373/525/GCF_000373525.1_ASM37352v1
GCF_000373545.1	942938	Spirochaetes	Alkalispirochaeta	Alkalispirochaeta alkalica DSM 8900	DSM 8900	Scaffold	representative genome	ftp://ftp.ncbi.nlm.nih.gov/genomes/all/GCF/000/373/545/GCF_000373545.1_ASM37354v1
GCF_000373565.1	1156844	Actinobacteria	Streptomyces	Streptomyces sp. HmicA12	HmicA12	Scaffold		ftp://ftp.ncbi.nlm.nih.gov/genomes/all/GCF/000/373/565/GCF_000373565.1_ASM37356v1
GCF_000373585.1	1155718	Actinobacteria	Streptomyces	Streptomyces sp. MspMP-M5	MspMP-M5	Scaffold		ftp://ftp.ncbi.nlm.nih.gov/genomes/all/GCF/000/373/585/GCF_000373585.1_ASM37358v1
GCF_000373605.1	1000570	Firmicutes	Streptococcus	Streptococcus anginosus SK52 = DSM 20563	DSM 20563	Scaffold		ftp://ftp.ncbi.nlm.nih.gov/genomes/all/GCF/000/373/605/GCF_000373605.1_ASM37360v1
GCF_000373625.1	1155714	Actinobacteria	Streptomyces	Streptomyces sp. LaPpAH-108	LaPpAH-108	Scaffold		ftp://ftp.ncbi.nlm.nih.gov/genomes/all/GCF/000/373/625/GCF_000373625.1_ASM37362v1
GCF_000373645.1	1157635	Actinobacteria	Streptomyces	Streptomyces sp. ATexAB-D23	ATexAB-D23	Scaffold		ftp://ftp.ncbi.nlm.nih.gov/genomes/all/GCF/000/373/645/GCF_000373645.1_ASM37364v1
GCF_002075935.1	216816	Actinobacteria	Bifidobacterium	Bifidobacterium longum	1897B	Contig		ftp://ftp.ncbi.nlm.nih.gov/genomes/all/GCF/002/075/935/GCF_002075935.1_Bbif1897B
GCF_002075945.1	28026	Actinobacteria	Bifidobacterium	Bifidobacterium pseudocatenulatum	1896B	Contig		ftp://ftp.ncbi.nlm.nih.gov/genomes/all/GCF/002/075/945/GCF_002075945.1_Bbif1896B
GCF_002075955.1	1689	Actinobacteria	Bifidobacterium	Bifidobacterium dentium	1893B	Contig		ftp://ftp.ncbi.nlm.nih.gov/genomes/all/GCF/002/075/955/GCF_002075955.1_Bbif1893B
GCF_002075965.1	1680	Actinobacteria	Bifidobacterium	Bifidobacterium adolescentis	1892B	Contig		ftp://ftp.ncbi.nlm.nih.gov/genomes/all/GCF/002/075/965/GCF_002075965.1_Bbif1892B
GCF_002076015.1	216816	Actinobacteria	Bifidobacterium	Bifidobacterium longum	1890B	Contig		ftp://ftp.ncbi.nlm.nih.gov/genomes/all/GCF/002/076/015/GCF_002076015.1_Bbif1890B
GCF_002076025.1	1682	Actinobacteria	Bifidobacterium	Bifidobacterium longum subsp. infantis	1888B	Contig		ftp://ftp.ncbi.nlm.nih.gov/genomes/all/GCF/002/076/025/GCF_002076025.1_Bbif1888B
GCF_002076055.1	1685	Actinobacteria	Bifidobacterium	Bifidobacterium breve	1891B	Contig		ftp://ftp.ncbi.nlm.nih.gov/genomes/all/GCF/002/076/055/GCF_002076055.1_Bbif1891B
GCF_002076075.1	1685	Actinobacteria	Bifidobacterium	Bifidobacterium breve	1889B	Contig		ftp://ftp.ncbi.nlm.nih.gov/genomes/all/GCF/002/076/075/GCF_002076075.1_Bbif1889B
GCF_002076095.1	216816	Actinobacteria	Bifidobacterium	Bifidobacterium longum	1886B	Contig		ftp://ftp.ncbi.nlm.nih.gov/genomes/all/GCF/002/076/095/GCF_002076095.1_Bbif1886B
GCF_002076105.1	1681	Actinobacteria	Bifidobacterium	Bifidobacterium bifidum	1887B	Contig		ftp://ftp.ncbi.nlm.nih.gov/genomes/all/GCF/002/076/105/GCF_002076105.1_Bbif1887B
GCF_002076155.1	666	Proteobacteria	Vibrio	Vibrio cholerae	O1S	Contig		ftp://ftp.ncbi.nlm.nih.gov/genomes/all/GCF/002/076/155/GCF_002076155.1_ASM207615v1
GCF_000544705.1	1388646	Firmicutes	Staphylococcus	Staphylococcus aureus M0869	M0869	Scaffold		ftp://ftp.ncbi.nlm.nih.gov/genomes/all/GCF/000/544/705/GCF_000544705.1_Stap_aure_M0869_V1
GCF_000544725.1	1388648	Firmicutes	Staphylococcus	Staphylococcus aureus M0872	M0872	Scaffold		ftp://ftp.ncbi.nlm.nih.gov/genomes/all/GCF/000/544/725/GCF_000544725.1_Stap_aure_M0872_V1
GCF_000544745.1	1388651	Firmicutes	Staphylococcus	Staphylococcus aureus M0875	M0875	Scaffold		ftp://ftp.ncbi.nlm.nih.gov/genomes/all/GCF/000/544/745/GCF_000544745.1_Stap_aure_M0875_V1
GCF_000544765.1	1388652	Firmicutes	Staphylococcus	Staphylococcus aureus M0876	M0876	Scaffold		ftp://ftp.ncbi.nlm.nih.gov/genomes/all/GCF/000/544/765/GCF_000544765.1_Stap_aure_M0876_V1
GCF_000544785.1	1388653	Firmicutes	Staphylococcus	Staphylococcus aureus M0878	M0878	Scaffold		ftp://ftp.ncbi.nlm.nih.gov/genomes/all/GCF/000/544/785/GCF_000544785.1_Stap_aure_M0878_V1
GCF_000544805.1	1388654	Firmicutes	Staphylococcus	Staphylococcus aureus M0879	M0879	Scaffold		ftp://ftp.ncbi.nlm.nih.gov/genomes/all/GCF/000/544/805/GCF_000544805.1_Stap_aure_M0879_V1
GCF_000544825.1	1388655	Firmicutes	Staphylococcus	Staphylococcus aureus M0880	M0880	Scaffold		ftp://ftp.ncbi.nlm.nih.gov/genomes/all/GCF/000/544/825/GCF_000544825.1_Stap_aure_M0880_V1
GCF_000544845.1	1388657	Firmicutes	Staphylococcus	Staphylococcus aureus M0883	M0883	Scaffold		ftp://ftp.ncbi.nlm.nih.gov/genomes/all/GCF/000/544/845/GCF_000544845.1_Stap_aure_M0883_V1
GCF_000544865.1	1388659	Firmicutes	Staphylococcus	Staphylococcus aureus M0885	M0885	Scaffold		ftp://ftp.ncbi.nlm.nih.gov/genomes/all/GCF/000/544/865/GCF_000544865.1_Stap_aure_M0885_V1
GCF_000544885.1	1388661	Firmicutes	Staphylococcus	Staphylococcus aureus M0887	M0887	Scaffold		ftp://ftp.ncbi.nlm.nih.gov/genomes/all/GCF/000/544/885/GCF_000544885.1_Stap_aure_M0887_V1
GCF_002966855.1	2033438	Proteobacteria	Serratia	Serratia sp. MYb239	MYb239	Complete Genome		ftp://ftp.ncbi.nlm.nih.gov/genomes/all/GCF/002/966/855/GCF_002966855.1_ASM296685v1
GCF_002966935.1	1639	Firmicutes	Listeria	Listeria monocytogenes	Lm16	Chromosome		ftp://ftp.ncbi.nlm.nih.gov/genomes/all/GCF/002/966/935/GCF_002966935.1_ASM296693v1
GCF_002966955.1	1402	Firmicutes	Bacillus	Bacillus licheniformis	14ADL4	Complete Genome		ftp://ftp.ncbi.nlm.nih.gov/genomes/all/GCF/002/966/955/GCF_002966955.1_ASM296695v1
GCF_002967005.1	1858794	Actinobacteria	Mycobacterium	Mycobacterium talmoniae	ATCC BAA-2683	Contig		ftp://ftp.ncbi.nlm.nih.gov/genomes/all/GCF/002/967/005/GCF_002967005.1_ASM296700v1
GCF_002967035.1	1795032	Actinobacteria	Mycolicibacter	Mycolicibacter virginiensis	GF75	Contig		ftp://ftp.ncbi.nlm.nih.gov/genomes/all/GCF/002/967/035/GCF_002967035.1_ASM296703v1
GCF_002967055.1	446	Proteobacteria	Legionella	Legionella pneumophila	LG57	Contig		ftp://ftp.ncbi.nlm.nih.gov/genomes/all/GCF/002/967/055/GCF_002967055.1_ASM296705v1
GCF_002967075.1	2099401	Actinobacteria	Corynebacterium	Corynebacterium sp. J010B-136	J010B-136	Contig		ftp://ftp.ncbi.nlm.nih.gov/genomes/all/GCF/002/967/075/GCF_002967075.1_ASM296707v1
GCF_002967105.1	1463165	Proteobacteria	Klebsiella	Klebsiella quasipneumoniae	YH17268	Contig		ftp://ftp.ncbi.nlm.nih.gov/genomes/all/GCF/002/967/105/GCF_002967105.1_ASM296710v1
GCF_002967145.1	623	Proteobacteria	Shigella	Shigella flexneri	BS988	Contig		ftp://ftp.ncbi.nlm.nih.gov/genomes/all/GCF/002/967/145/GCF_002967145.1_BS988
GCF_002967155.1	1463165	Proteobacteria	Klebsiella	Klebsiella quasipneumoniae	YH17269	Contig		ftp://ftp.ncbi.nlm.nih.gov/genomes/all/GCF/002/967/155/GCF_002967155.1_ASM296715v1
GCF_002967445.1	623	Proteobacteria	Shigella	Shigella flexneri	BS938	Contig		ftp://ftp.ncbi.nlm.nih.gov/genomes/all/GCF/002/967/445/GCF_002967445.1_BS938
GCF_002967495.1	622	Proteobacteria	Shigella	Shigella dysenteriae	BS987	Scaffold		ftp://ftp.ncbi.nlm.nih.gov/genomes/all/GCF/002/967/495/GCF_002967495.1_BS987
GCF_002967515.1	623	Proteobacteria	Shigella	Shigella flexneri	BS982	Contig		ftp://ftp.ncbi.nlm.nih.gov/genomes/all/GCF/002/967/515/GCF_002967515.1_ASM296751v2
GCF_001595985.1	1743157	Proteobacteria	Polynucleobacter	Polynucleobacter sinensis	MWH-HuW1	Scaffold		ftp://ftp.ncbi.nlm.nih.gov/genomes/all/GCF/001/595/985/GCF_001595985.1_ASM159598v1
GCF_001595995.1	43992	Proteobacteria	Bradyrhizobium	Bradyrhizobium liaoningense	CCNWSX0360	Contig		ftp://ftp.ncbi.nlm.nih.gov/genomes/all/GCF/001/595/995/GCF_001595995.1_ASM159599v1
GCF_001596055.1	1402	Firmicutes	Bacillus	Bacillus licheniformis	HRBL-15TDI7	Complete Genome		ftp://ftp.ncbi.nlm.nih.gov/genomes/all/GCF/001/596/055/GCF_001596055.1_ASM159605v1
GCF_001596075.2	1463165	Proteobacteria	Klebsiella	Klebsiella quasipneumoniae	ATCC 700603	Complete Genome		ftp://ftp.ncbi.nlm.nih.gov/genomes/all/GCF/001/596/075/GCF_001596075.2_ASM159607v2
GCF_001596095.1	1590	Firmicutes	Lactobacillus	Lactobacillus plantarum	JBE245	Complete Genome		ftp://ftp.ncbi.nlm.nih.gov/genomes/all/GCF/001/596/095/GCF_001596095.1_ASM159609v1
GCF_001596115.1	1813821	Proteobacteria	Shigella	Shigella sp. PAMC 28760	PAMC 28760	Complete Genome		ftp://ftp.ncbi.nlm.nih.gov/genomes/all/GCF/001/596/115/GCF_001596115.1_ASM159611v1
GCF_001596135.1	1300914	Bacteroidetes	Mucilaginibacter	Mucilaginibacter sp. PAMC 26640	PAMC 26640	Complete Genome		ftp://ftp.ncbi.nlm.nih.gov/genomes/all/GCF/001/596/135/GCF_001596135.1_ASM159613v1
GCF_001596155.1	1484116	Bacteroidetes	Hymenobacter	Hymenobacter sp. PAMC 26554	PAMC 26554	Complete Genome		ftp://ftp.ncbi.nlm.nih.gov/genomes/all/GCF/001/596/155/GCF_001596155.1_ASM159615v1
GCF_001596175.2	1117645	Bacteroidetes	Elizabethkingia	Elizabethkingia anophelis	CSID_3015183678	Complete Genome		ftp://ftp.ncbi.nlm.nih.gov/genomes/all/GCF/001/596/175/GCF_001596175.2_ASM159617v2
GCF_001596195.1	1590	Firmicutes	Lactobacillus	Lactobacillus plantarum	E2C2	Contig		ftp://ftp.ncbi.nlm.nih.gov/genomes/all/GCF/001/596/195/GCF_001596195.1_ASM159619v1
GCF_001596225.1	1434263	Proteobacteria	Aggregatibacter	Aggregatibacter actinomycetemcomitans serotype e str. SA2149	SA2149	Contig		ftp://ftp.ncbi.nlm.nih.gov/genomes/all/GCF/001/596/225/GCF_001596225.1_SA2149v1.0
GCF_001596235.1	1440769	Proteobacteria	Aggregatibacter	Aggregatibacter actinomycetemcomitans serotype e str. SC936	SC936	Contig		ftp://ftp.ncbi.nlm.nih.gov/genomes/all/GCF/001/596/235/GCF_001596235.1_SC936v1.0
GCF_001596245.1	1434264	Proteobacteria	Aggregatibacter	Aggregatibacter actinomycetemcomitans serotype e str. SA2876	SA2876	Contig		ftp://ftp.ncbi.nlm.nih.gov/genomes/all/GCF/001/596/245/GCF_001596245.1_SA2876v1.0
GCF_001596255.1	1434262	Proteobacteria	Aggregatibacter	Aggregatibacter actinomycetemcomitans serotype d str. SA508	SA508	Contig		ftp://ftp.ncbi.nlm.nih.gov/genomes/all/GCF/001/596/255/GCF_001596255.1_SA508v1.0
GCF_001596305.1	1440770	Proteobacteria	Aggregatibacter	Aggregatibacter actinomycetemcomitans serotype f str. SC29R	SC29R	Contig		ftp://ftp.ncbi.nlm.nih.gov/genomes/all/GCF/001/596/305/GCF_001596305.1_SC29Rv1.0
GCF_002176495.1	562	Proteobacteria	Escherichia	Escherichia coli	UMDUCS54	Contig		ftp://ftp.ncbi.nlm.nih.gov/genomes/all/GCF/002/176/495/GCF_002176495.1_ASM217649v1
GCF_002176505.1	562	Proteobacteria	Escherichia	Escherichia coli	UMDUCS60	Contig		ftp://ftp.ncbi.nlm.nih.gov/genomes/all/GCF/002/176/505/GCF_002176505.1_ASM217650v1
GCF_002176515.1	562	Proteobacteria	Escherichia	Escherichia coli	UMDUCS57	Contig		ftp://ftp.ncbi.nlm.nih.gov/genomes/all/GCF/002/176/515/GCF_002176515.1_ASM217651v1
GCF_002176575.1	1311	Firmicutes	Streptococcus	Streptococcus agalactiae	CU_GBS_00	Scaffold		ftp://ftp.ncbi.nlm.nih.gov/genomes/all/GCF/002/176/575/GCF_002176575.1_ASM217657v1
GCF_002176585.1	1311	Firmicutes	Streptococcus	Streptococcus agalactiae	CU_GBS_10	Contig		ftp://ftp.ncbi.nlm.nih.gov/genomes/all/GCF/002/176/585/GCF_002176585.1_ASM217658v1
GCF_002176615.1	1311	Firmicutes	Streptococcus	Streptococcus agalactiae	CU_GBS_12	Contig		ftp://ftp.ncbi.nlm.nih.gov/genomes/all/GCF/002/176/615/GCF_002176615.1_ASM217661v1
GCF_002176635.1	562	Proteobacteria	Escherichia	Escherichia coli	UMDUCS61	Contig		ftp://ftp.ncbi.nlm.nih.gov/genomes/all/GCF/002/176/635/GCF_002176635.1_ASM217663v1
GCF_002176645.1	562	Proteobacteria	Escherichia	Escherichia coli	UMDUCS63	Contig		ftp://ftp.ncbi.nlm.nih.gov/genomes/all/GCF/002/176/645/GCF_002176645.1_ASM217664v1
GCF_002176665.1	562	Proteobacteria	Escherichia	Escherichia coli	UMDUCS64	Contig		ftp://ftp.ncbi.nlm.nih.gov/genomes/all/GCF/002/176/665/GCF_002176665.1_ASM217666v1
GCF_002176695.1	59201	Proteobacteria	Salmonella	Salmonella enterica subsp. enterica	UMDUCS69	Contig		ftp://ftp.ncbi.nlm.nih.gov/genomes/all/GCF/002/176/695/GCF_002176695.1_ASM217669v1
GCF_002176715.1	59201	Proteobacteria	Salmonella	Salmonella enterica subsp. enterica	UMDUCS70	Contig		ftp://ftp.ncbi.nlm.nih.gov/genomes/all/GCF/002/176/715/GCF_002176715.1_ASM217671v1
GCF_002176735.1	562	Proteobacteria	Escherichia	Escherichia coli	UMDUCS73	Contig		ftp://ftp.ncbi.nlm.nih.gov/genomes/all/GCF/002/176/735/GCF_002176735.1_ASM217673v1
GCF_002176745.1	562	Proteobacteria	Escherichia	Escherichia coli	UMDUCS65	Contig		ftp://ftp.ncbi.nlm.nih.gov/genomes/all/GCF/002/176/745/GCF_002176745.1_ASM217674v1
GCF_001175125.1	148942	Firmicutes	Streptococcus	Streptococcus equi subsp. equi	EQUI0175	Contig		ftp://ftp.ncbi.nlm.nih.gov/genomes/all/GCF/001/175/125/GCF_001175125.1_6903_7_30
GCF_001175145.1	148942	Firmicutes	Streptococcus	Streptococcus equi subsp. equi	EQUI0239	Scaffold		ftp://ftp.ncbi.nlm.nih.gov/genomes/all/GCF/001/175/145/GCF_001175145.1_6830_4_94
GCF_001175165.1	148942	Firmicutes	Streptococcus	Streptococcus equi subsp. equi	EQUI0213	Contig		ftp://ftp.ncbi.nlm.nih.gov/genomes/all/GCF/001/175/165/GCF_001175165.1_6903_8_68
GCF_001175185.1	148942	Firmicutes	Streptococcus	Streptococcus equi subsp. equi	EQUI0059	Contig		ftp://ftp.ncbi.nlm.nih.gov/genomes/all/GCF/001/175/185/GCF_001175185.1_6903_2_10
GCF_001175205.1	148942	Firmicutes	Streptococcus	Streptococcus equi subsp. equi	EQUI0156	Contig		ftp://ftp.ncbi.nlm.nih.gov/genomes/all/GCF/001/175/205/GCF_001175205.1_6903_6_11
GCF_001175225.1	148942	Firmicutes	Streptococcus	Streptococcus equi subsp. equi	EQUI0227	Contig		ftp://ftp.ncbi.nlm.nih.gov/genomes/all/GCF/001/175/225/GCF_001175225.1_6830_4_82
GCF_001175245.1	148942	Firmicutes	Streptococcus	Streptococcus equi subsp. equi	EQUI0078	Contig		ftp://ftp.ncbi.nlm.nih.gov/genomes/all/GCF/001/175/245/GCF_001175245.1_6903_3_29
GCF_001175265.1	148942	Firmicutes	Streptococcus	Streptococcus equi subsp. equi	EQUI0157	Contig		ftp://ftp.ncbi.nlm.nih.gov/genomes/all/GCF/001/175/265/GCF_001175265.1_6903_6_12
GCF_001175285.1	148942	Firmicutes	Streptococcus	Streptococcus equi subsp. equi	EQUI0088	Contig		ftp://ftp.ncbi.nlm.nih.gov/genomes/all/GCF/001/175/285/GCF_001175285.1_6903_3_39
GCF_001175305.1	148942	Firmicutes	Streptococcus	Streptococcus equi subsp. equi	EQUI0038	Contig		ftp://ftp.ncbi.nlm.nih.gov/genomes/all/GCF/001/175/305/GCF_001175305.1_6817_2_85
GCF_001175325.1	148942	Firmicutes	Streptococcus	Streptococcus equi subsp. equi	EQUI0129	Contig		ftp://ftp.ncbi.nlm.nih.gov/genomes/all/GCF/001/175/325/GCF_001175325.1_6903_5_80
GCF_001596315.1	1434265	Proteobacteria	Aggregatibacter	Aggregatibacter actinomycetemcomitans serotype e str. ANH9776	ANH9776	Contig		ftp://ftp.ncbi.nlm.nih.gov/genomes/all/GCF/001/596/315/GCF_001596315.1_ANH9776v1.0
GCF_001596655.1	75985	Proteobacteria	Mannheimia	Mannheimia haemolytica	L038A	Contig		ftp://ftp.ncbi.nlm.nih.gov/genomes/all/GCF/001/596/655/GCF_001596655.1_ASM159665v1
GCF_001596985.1	573	Proteobacteria	Klebsiella	Klebsiella pneumoniae	KPOII-7	Scaffold		ftp://ftp.ncbi.nlm.nih.gov/genomes/all/GCF/001/596/985/GCF_001596985.1_ASM159698v1
GCF_001597305.1	143387	Fusobacteria	Fusobacterium	Fusobacterium necrophorum subsp. funduliforme	LS_1195	Contig		ftp://ftp.ncbi.nlm.nih.gov/genomes/all/GCF/001/597/305/GCF_001597305.1_ASM159730v1
GCF_001597545.1	143387	Fusobacteria	Fusobacterium	Fusobacterium necrophorum subsp. funduliforme	F1330	Contig		ftp://ftp.ncbi.nlm.nih.gov/genomes/all/GCF/001/597/545/GCF_001597545.1_ASM159754v1
GCF_001597905.1	1509	Firmicutes	Clostridium	Clostridium sporogenes	8-O	Scaffold		ftp://ftp.ncbi.nlm.nih.gov/genomes/all/GCF/001/597/905/GCF_001597905.1_ASM159790v1
GCF_001598275.1	1349775	Proteobacteria	Moraxella	Moraxella oblonga NBRC 102422	NBRC 102422	Contig	representative genome	ftp://ftp.ncbi.nlm.nih.gov/genomes/all/GCF/001/598/275/GCF_001598275.1_ASM159827v1
GCF_001598535.1	1219045	Proteobacteria	Sphingobium	Sphingobium herbicidovorans NBRC 16415	NBRC 16415	Contig		ftp://ftp.ncbi.nlm.nih.gov/genomes/all/GCF/001/598/535/GCF_001598535.1_ASM159853v1
GCF_001600895.1	446	Proteobacteria	Legionella	Legionella pneumophila	NY16	Scaffold		ftp://ftp.ncbi.nlm.nih.gov/genomes/all/GCF/001/600/895/GCF_001600895.1_ASM160089v1
GCF_001601135.1	446	Proteobacteria	Legionella	Legionella pneumophila	NY22	Scaffold		ftp://ftp.ncbi.nlm.nih.gov/genomes/all/GCF/001/601/135/GCF_001601135.1_ASM160113v1
GCF_001601425.1	446	Proteobacteria	Legionella	Legionella pneumophila	NY12	Scaffold		ftp://ftp.ncbi.nlm.nih.gov/genomes/all/GCF/001/601/425/GCF_001601425.1_ASM160142v1
GCF_001601745.1	287	Proteobacteria	Pseudomonas	Pseudomonas aeruginosa	105819	Scaffold		ftp://ftp.ncbi.nlm.nih.gov/genomes/all/GCF/001/601/745/GCF_001601745.1_ASM160174v1
GCF_001602485.1	1765683	Firmicutes	Acidibacillus	Acidibacillus ferrooxidans	SLC66	Contig		ftp://ftp.ncbi.nlm.nih.gov/genomes/all/GCF/001/602/485/GCF_001602485.1_ASM160248v1
GCF_001604905.1	644	Proteobacteria	Aeromonas	Aeromonas hydrophila	ML09-122	Contig		ftp://ftp.ncbi.nlm.nih.gov/genomes/all/GCF/001/604/905/GCF_001604905.1_ASM160490v1
GCF_001605345.1	520	Proteobacteria	Bordetella	Bordetella pertussis	H564	Complete Genome		ftp://ftp.ncbi.nlm.nih.gov/genomes/all/GCF/001/605/345/GCF_001605345.1_ASM160534v1
GCF_001605585.1	520	Proteobacteria	Bordetella	Bordetella pertussis	I538	Complete Genome		ftp://ftp.ncbi.nlm.nih.gov/genomes/all/GCF/001/605/585/GCF_001605585.1_ASM160558v1
GCF_002530555.1	1396	Firmicutes	Bacillus	Bacillus cereus	HZBCE-08	Contig		ftp://ftp.ncbi.nlm.nih.gov/genomes/all/GCF/002/530/555/GCF_002530555.1_ASM253055v1
GCF_002530565.1	1396	Firmicutes	Bacillus	Bacillus cereus	HZBCE-09	Contig		ftp://ftp.ncbi.nlm.nih.gov/genomes/all/GCF/002/530/565/GCF_002530565.1_ASM253056v1
GCF_002530575.1	1396	Firmicutes	Bacillus	Bacillus cereus	HZBCE-07	Contig		ftp://ftp.ncbi.nlm.nih.gov/genomes/all/GCF/002/530/575/GCF_002530575.1_ASM253057v1
GCF_002530625.1	1396	Firmicutes	Bacillus	Bacillus cereus	HZBCE-02	Contig		ftp://ftp.ncbi.nlm.nih.gov/genomes/all/GCF/002/530/625/GCF_002530625.1_ASM253062v1
GCF_002530635.1	1396	Firmicutes	Bacillus	Bacillus cereus	HZBCE-01	Contig		ftp://ftp.ncbi.nlm.nih.gov/genomes/all/GCF/002/530/635/GCF_002530635.1_ASM253063v1
GCF_002530675.1	1218111	Bacteroidetes	Flavobacterium	Flavobacterium columnare NBRC 100251 = ATCC 23463	ATCC 23463	Scaffold		ftp://ftp.ncbi.nlm.nih.gov/genomes/all/GCF/002/530/675/GCF_002530675.1_ASM253067v1
GCF_002530685.1	562	Proteobacteria	Escherichia	Escherichia coli	N51980	Scaffold		ftp://ftp.ncbi.nlm.nih.gov/genomes/all/GCF/002/530/685/GCF_002530685.1_ASM253068v1
GCF_002530715.1	562	Proteobacteria	Escherichia	Escherichia coli	N44807	Scaffold		ftp://ftp.ncbi.nlm.nih.gov/genomes/all/GCF/002/530/715/GCF_002530715.1_ASM253071v1
GCF_002530725.1	562	Proteobacteria	Escherichia	Escherichia coli	N46045	Scaffold		ftp://ftp.ncbi.nlm.nih.gov/genomes/all/GCF/002/530/725/GCF_002530725.1_ASM253072v1
GCF_002530755.1	55197	Bacteroidetes	Flavobacterium	Flavobacterium branchiophilum	ATCC 35036	Scaffold		ftp://ftp.ncbi.nlm.nih.gov/genomes/all/GCF/002/530/755/GCF_002530755.1_ASM253075v1
GCF_002530775.1	1396	Firmicutes	Bacillus	Bacillus cereus	MOD1_Bc224	Scaffold		ftp://ftp.ncbi.nlm.nih.gov/genomes/all/GCF/002/530/775/GCF_002530775.1_ASM253077v1
GCF_900059605.1	446	Proteobacteria	Legionella	Legionella pneumophila	2532STDY5467614	Contig		ftp://ftp.ncbi.nlm.nih.gov/genomes/all/GCF/900/059/605/GCF_900059605.1_10625_3_45
GCF_900059615.1	1280	Firmicutes	Staphylococcus	Staphylococcus aureus	st1458	Contig		ftp://ftp.ncbi.nlm.nih.gov/genomes/all/GCF/900/059/615/GCF_900059615.1_7521_5_88
GCF_900059625.1	1313	Firmicutes	Streptococcus	Streptococcus pneumoniae	2245STDY5609157	Scaffold		ftp://ftp.ncbi.nlm.nih.gov/genomes/all/GCF/900/059/625/GCF_900059625.1_11657_8_32
GCF_900059635.1	1313	Firmicutes	Streptococcus	Streptococcus pneumoniae	2245STDY5609163	Scaffold		ftp://ftp.ncbi.nlm.nih.gov/genomes/all/GCF/900/059/635/GCF_900059635.1_11657_4_57
GCF_900059645.1	1313	Firmicutes	Streptococcus	Streptococcus pneumoniae	2245STDY5609164	Scaffold		ftp://ftp.ncbi.nlm.nih.gov/genomes/all/GCF/900/059/645/GCF_900059645.1_11511_8_58
GCF_900059655.1	1313	Firmicutes	Streptococcus	Streptococcus pneumoniae	2245STDY5699076	Scaffold		ftp://ftp.ncbi.nlm.nih.gov/genomes/all/GCF/900/059/655/GCF_900059655.1_12291_4_51
GCF_900059665.1	1313	Firmicutes	Streptococcus	Streptococcus pneumoniae	2245STDY5699075	Scaffold		ftp://ftp.ncbi.nlm.nih.gov/genomes/all/GCF/900/059/665/GCF_900059665.1_12291_4_50
GCF_900059675.1	1313	Firmicutes	Streptococcus	Streptococcus pneumoniae	2245STDY5699119	Scaffold		ftp://ftp.ncbi.nlm.nih.gov/genomes/all/GCF/900/059/675/GCF_900059675.1_12291_5_4
GCF_900059685.1	1313	Firmicutes	Streptococcus	Streptococcus pneumoniae	2245STDY5699161	Scaffold		ftp://ftp.ncbi.nlm.nih.gov/genomes/all/GCF/900/059/685/GCF_900059685.1_12291_5_44
GCF_900059695.1	1313	Firmicutes	Streptococcus	Streptococcus pneumoniae	2245STDY5699121	Scaffold		ftp://ftp.ncbi.nlm.nih.gov/genomes/all/GCF/900/059/695/GCF_900059695.1_12291_5_6
GCF_900059705.1	1313	Firmicutes	Streptococcus	Streptococcus pneumoniae	2245STDY5982747	Scaffold		ftp://ftp.ncbi.nlm.nih.gov/genomes/all/GCF/900/059/705/GCF_900059705.1_14673_4_28
GCF_000631825.1	1439106	Firmicutes	Streptococcus	Streptococcus pyogenes ABC020038544	ABC020038544	Scaffold		ftp://ftp.ncbi.nlm.nih.gov/genomes/all/GCF/000/631/825/GCF_000631825.1_Stre_pyog_ABC020038544_V1
GCF_000631845.1	1439299	Firmicutes	Streptococcus	Streptococcus pyogenes ABC020060777	ABC020060777	Scaffold		ftp://ftp.ncbi.nlm.nih.gov/genomes/all/GCF/000/631/845/GCF_000631845.1_Stre_pyog_ABC020060777_V1
GCF_000631865.1	1439276	Firmicutes	Streptococcus	Streptococcus pyogenes ABC020056894	ABC020056894	Scaffold		ftp://ftp.ncbi.nlm.nih.gov/genomes/all/GCF/000/631/865/GCF_000631865.1_Stre_pyog_ABC020056894_V1
GCF_000631885.1	1439273	Firmicutes	Streptococcus	Streptococcus pyogenes ABC020056884	ABC020056884	Scaffold		ftp://ftp.ncbi.nlm.nih.gov/genomes/all/GCF/000/631/885/GCF_000631885.1_Stre_pyog_ABC020056884_V1
GCF_000631905.1	1439162	Firmicutes	Streptococcus	Streptococcus pyogenes ABC020047635	ABC020047635	Scaffold		ftp://ftp.ncbi.nlm.nih.gov/genomes/all/GCF/000/631/905/GCF_000631905.1_Stre_pyog_ABC020047635_V1
GCF_000631925.1	1439159	Firmicutes	Streptococcus	Streptococcus pyogenes ABC020047506	ABC020047506	Scaffold		ftp://ftp.ncbi.nlm.nih.gov/genomes/all/GCF/000/631/925/GCF_000631925.1_Stre_pyog_ABC020047506_V1
GCF_000631945.1	1439153	Firmicutes	Streptococcus	Streptococcus pyogenes ABC020047086	ABC020047086	Scaffold		ftp://ftp.ncbi.nlm.nih.gov/genomes/all/GCF/000/631/945/GCF_000631945.1_Stre_pyog_ABC020047086_V1
GCF_000631985.1	1470589	Proteobacteria	Pseudomonas	Pseudomonas sp. RIT288	RIT288	Contig		ftp://ftp.ncbi.nlm.nih.gov/genomes/all/GCF/000/631/985/GCF_000631985.1_Willow_Endophyte_RIT288
GCF_000632005.1	1270	Actinobacteria	Micrococcus	Micrococcus luteus	RIT304	Contig		ftp://ftp.ncbi.nlm.nih.gov/genomes/all/GCF/000/632/005/GCF_000632005.1_Willow_Endophyte_RIT304
GCF_000632025.1	29581	Proteobacteria	Janthinobacterium	Janthinobacterium lividum	RIT308	Contig		ftp://ftp.ncbi.nlm.nih.gov/genomes/all/GCF/000/632/025/GCF_000632025.1_Willow_Endophyte_RIT308
GCF_000818255.1	696485	Proteobacteria	Vibrio	Vibrio owensii	47666-1	Contig		ftp://ftp.ncbi.nlm.nih.gov/genomes/all/GCF/000/818/255/GCF_000818255.1_V_owensii_47666-1_1.0
GCF_000818275.1	696485	Proteobacteria	Vibrio	Vibrio owensii	OCN002	Contig		ftp://ftp.ncbi.nlm.nih.gov/genomes/all/GCF/000/818/275/GCF_000818275.1_V_owensii_OCN002_1.0
GCF_000818295.1	680	Proteobacteria	Vibrio	Vibrio campbellii	051011E	Scaffold		ftp://ftp.ncbi.nlm.nih.gov/genomes/all/GCF/000/818/295/GCF_000818295.1_ASM81829v1
GCF_000818315.1	680	Proteobacteria	Vibrio	Vibrio campbellii	051011F	Scaffold		ftp://ftp.ncbi.nlm.nih.gov/genomes/all/GCF/000/818/315/GCF_000818315.1_ASM81831v1
GCF_000818335.1	680	Proteobacteria	Vibrio	Vibrio campbellii	151112C	Scaffold		ftp://ftp.ncbi.nlm.nih.gov/genomes/all/GCF/000/818/335/GCF_000818335.1_ASM81833v1
GCF_000818355.1	680	Proteobacteria	Vibrio	Vibrio campbellii	CCS02	Scaffold		ftp://ftp.ncbi.nlm.nih.gov/genomes/all/GCF/000/818/355/GCF_000818355.1_V_campbellii_051011E_1.0
GCF_000818375.1	669	Proteobacteria	Vibrio	Vibrio harveyi	823TEZ1	Scaffold		ftp://ftp.ncbi.nlm.nih.gov/genomes/all/GCF/000/818/375/GCF_000818375.1_ASM81837v1
GCF_000818395.1	709839	Proteobacteria	Noviherbaspirillum	Noviherbaspirillum autotrophicum	TSA66	Scaffold	representative genome	ftp://ftp.ncbi.nlm.nih.gov/genomes/all/GCF/000/818/395/GCF_000818395.1_ASM81839v1
GCF_000818415.1	190895	Proteobacteria	Vibrio	Vibrio rotiferianus	Oz08	Scaffold		ftp://ftp.ncbi.nlm.nih.gov/genomes/all/GCF/000/818/415/GCF_000818415.1_ASM81841v1
GCF_000818435.1	1534743	Proteobacteria	Vibrio	Vibrio hyugaensis	090810a	Scaffold		ftp://ftp.ncbi.nlm.nih.gov/genomes/all/GCF/000/818/435/GCF_000818435.1_ASM81843v1
GCF_000818455.1	1534743	Proteobacteria	Vibrio	Vibrio hyugaensis	100512A	Scaffold		ftp://ftp.ncbi.nlm.nih.gov/genomes/all/GCF/000/818/455/GCF_000818455.1_ASM81845v1
GCF_000818475.1	1534743	Proteobacteria	Vibrio	Vibrio hyugaensis	151112A	Scaffold		ftp://ftp.ncbi.nlm.nih.gov/genomes/all/GCF/000/818/475/GCF_000818475.1_ASM81847v1
GCF_000818575.1	95486	Proteobacteria	Burkholderia	Burkholderia cenocepacia	CEIB S5-1	Contig		ftp://ftp.ncbi.nlm.nih.gov/genomes/all/GCF/000/818/575/GCF_000818575.1_BcenoS511.01
GCF_000818595.1	299767	Proteobacteria	Enterobacter	Enterobacter ludwigii	EN-119	Contig		ftp://ftp.ncbi.nlm.nih.gov/genomes/all/GCF/000/818/595/GCF_000818595.1_ASM81859v1
GCF_001836145.1	1715155	Firmicutes	Staphylococcus	Staphylococcus sp. HMSC036A09	HMSC036A09	Scaffold		ftp://ftp.ncbi.nlm.nih.gov/genomes/all/GCF/001/836/145/GCF_001836145.1_ASM183614v1
GCF_001836155.1	1715097	Firmicutes	Staphylococcus	Staphylococcus sp. HMSC035F11	HMSC035F11	Scaffold		ftp://ftp.ncbi.nlm.nih.gov/genomes/all/GCF/001/836/155/GCF_001836155.1_ASM183615v1
GCF_001836165.1	1715013	Actinobacteria	Corynebacterium	Corynebacterium sp. HMSC036D02	HMSC036D02	Scaffold		ftp://ftp.ncbi.nlm.nih.gov/genomes/all/GCF/001/836/165/GCF_001836165.1_ASM183616v1
GCF_001836185.1	1715171	Actinobacteria	Corynebacterium	Corynebacterium sp. HMSC036D03	HMSC036D03	Scaffold		ftp://ftp.ncbi.nlm.nih.gov/genomes/all/GCF/001/836/185/GCF_001836185.1_ASM183618v1
GCF_001836225.1	1715059	Firmicutes	Staphylococcus	Staphylococcus sp. HMSC036D05	HMSC036D05	Scaffold		ftp://ftp.ncbi.nlm.nih.gov/genomes/all/GCF/001/836/225/GCF_001836225.1_ASM183622v1
GCF_001836235.1	1715069	Firmicutes	Bacillus	Bacillus sp. HMSC036E02	HMSC036E02	Scaffold		ftp://ftp.ncbi.nlm.nih.gov/genomes/all/GCF/001/836/235/GCF_001836235.1_ASM183623v1
GCF_001836265.1	1715215	Actinobacteria	Corynebacterium	Corynebacterium sp. HMSC036E10	HMSC036E10	Scaffold		ftp://ftp.ncbi.nlm.nih.gov/genomes/all/GCF/001/836/265/GCF_001836265.1_ASM183626v1
GCF_001836275.1	1715110	Firmicutes	Streptococcus	Streptococcus sp. HMSC036H09	HMSC036H09	Scaffold		ftp://ftp.ncbi.nlm.nih.gov/genomes/all/GCF/001/836/275/GCF_001836275.1_ASM183627v1
GCF_001836305.1	1715103	Firmicutes	Staphylococcus	Staphylococcus sp. HMSC055G07	HMSC055G07	Scaffold		ftp://ftp.ncbi.nlm.nih.gov/genomes/all/GCF/001/836/305/GCF_001836305.1_ASM183630v1
GCF_001836315.1	1715047	Proteobacteria	Neisseria	Neisseria sp. HMSC056A04	HMSC056A04	Scaffold		ftp://ftp.ncbi.nlm.nih.gov/genomes/all/GCF/001/836/315/GCF_001836315.1_ASM183631v1
GCF_001836325.1	1715132	Firmicutes	Streptococcus	Streptococcus sp. HMSC056B03	HMSC056B03	Scaffold		ftp://ftp.ncbi.nlm.nih.gov/genomes/all/GCF/001/836/325/GCF_001836325.1_ASM183632v1
GCF_001396035.1	1773	Actinobacteria	Mycobacterium	Mycobacterium tuberculosis	Bir 354	Scaffold		ftp://ftp.ncbi.nlm.nih.gov/genomes/all/GCF/001/396/035/GCF_001396035.1_6570_6_22
GCF_001396055.1	1773	Actinobacteria	Mycobacterium	Mycobacterium tuberculosis	Bir 142	Scaffold		ftp://ftp.ncbi.nlm.nih.gov/genomes/all/GCF/001/396/055/GCF_001396055.1_6540_1_24
GCF_001396075.1	1773	Actinobacteria	Mycobacterium	Mycobacterium tuberculosis	Bir 303	Scaffold		ftp://ftp.ncbi.nlm.nih.gov/genomes/all/GCF/001/396/075/GCF_001396075.1_6540_8_18
GCF_001396095.1	1773	Actinobacteria	Mycobacterium	Mycobacterium tuberculosis	Bir 437	Scaffold		ftp://ftp.ncbi.nlm.nih.gov/genomes/all/GCF/001/396/095/GCF_001396095.1_7054_1_38
GCF_001396115.1	1773	Actinobacteria	Mycobacterium	Mycobacterium tuberculosis	Bir 248	Scaffold		ftp://ftp.ncbi.nlm.nih.gov/genomes/all/GCF/001/396/115/GCF_001396115.1_6540_6_13
GCF_001396135.1	1773	Actinobacteria	Mycobacterium	Mycobacterium tuberculosis	Bir 127	Scaffold		ftp://ftp.ncbi.nlm.nih.gov/genomes/all/GCF/001/396/135/GCF_001396135.1_6540_1_10
GCF_001396155.1	1773	Actinobacteria	Mycobacterium	Mycobacterium tuberculosis	Bir 143	Scaffold		ftp://ftp.ncbi.nlm.nih.gov/genomes/all/GCF/001/396/155/GCF_001396155.1_6540_2_1
GCF_001396175.1	1773	Actinobacteria	Mycobacterium	Mycobacterium tuberculosis	Bir 476	Scaffold		ftp://ftp.ncbi.nlm.nih.gov/genomes/all/GCF/001/396/175/GCF_001396175.1_7054_2_77
GCF_001396195.1	1773	Actinobacteria	Mycobacterium	Mycobacterium tuberculosis	Bir 128	Scaffold		ftp://ftp.ncbi.nlm.nih.gov/genomes/all/GCF/001/396/195/GCF_001396195.1_6540_1_11
GCF_001396215.1	1773	Actinobacteria	Mycobacterium	Mycobacterium tuberculosis	Bir 355	Scaffold		ftp://ftp.ncbi.nlm.nih.gov/genomes/all/GCF/001/396/215/GCF_001396215.1_6570_6_23
GCF_001396235.1	1773	Actinobacteria	Mycobacterium	Mycobacterium tuberculosis	Bir 70	Scaffold		ftp://ftp.ncbi.nlm.nih.gov/genomes/all/GCF/001/396/235/GCF_001396235.1_6174_2_9
GCF_000355925.1	1159099	Firmicutes	Streptococcus	Streptococcus pneumoniae PNI0212	PNI0212	Scaffold		ftp://ftp.ncbi.nlm.nih.gov/genomes/all/GCF/000/355/925/GCF_000355925.1_ASM35592v1
GCF_000355945.1	1159096	Firmicutes	Streptococcus	Streptococcus pneumoniae PNI0164	PNI0164	Scaffold		ftp://ftp.ncbi.nlm.nih.gov/genomes/all/GCF/000/355/945/GCF_000355945.1_ASM35594v1
GCF_000355965.1	1159095	Firmicutes	Streptococcus	Streptococcus pneumoniae PNI0159	PNI0159	Scaffold		ftp://ftp.ncbi.nlm.nih.gov/genomes/all/GCF/000/355/965/GCF_000355965.1_ASM35596v1
GCF_000355985.1	1159097	Firmicutes	Streptococcus	Streptococcus pneumoniae PNI0197	PNI0197	Scaffold		ftp://ftp.ncbi.nlm.nih.gov/genomes/all/GCF/000/355/985/GCF_000355985.1_ASM35598v1
GCF_000356005.2	1116068	Proteobacteria	Escherichia	Escherichia coli P0301867.4	P0301867.4	Contig		ftp://ftp.ncbi.nlm.nih.gov/genomes/all/GCF/000/356/005/GCF_000356005.2_ASM35600v2
GCF_000356025.2	1125641	Proteobacteria	Escherichia	Escherichia coli P0301867.2	P0301867.2	Contig		ftp://ftp.ncbi.nlm.nih.gov/genomes/all/GCF/000/356/025/GCF_000356025.2_ASM35602v2
GCF_000356045.2	1116103	Proteobacteria	Escherichia	Escherichia coli 180050	180050	Contig		ftp://ftp.ncbi.nlm.nih.gov/genomes/all/GCF/000/356/045/GCF_000356045.2_ASM35604v2
GCF_000356065.2	1116004	Proteobacteria	Escherichia	Escherichia coli 2729250	2729250	Contig		ftp://ftp.ncbi.nlm.nih.gov/genomes/all/GCF/000/356/065/GCF_000356065.2_ASM35606v2
GCF_000356085.2	1116008	Proteobacteria	Escherichia	Escherichia coli 2735000	2735000	Contig		ftp://ftp.ncbi.nlm.nih.gov/genomes/all/GCF/000/356/085/GCF_000356085.2_ASM35608v2
GCF_000356105.2	1116003	Proteobacteria	Escherichia	Escherichia coli 174900	174900	Contig		ftp://ftp.ncbi.nlm.nih.gov/genomes/all/GCF/000/356/105/GCF_000356105.2_ASM35610v2
GCF_000356125.1	1116130	Proteobacteria	Escherichia	Escherichia coli 199900.1	199900	Contig		ftp://ftp.ncbi.nlm.nih.gov/genomes/all/GCF/000/356/125/GCF_000356125.1_ASM35612v1
GCF_000356145.2	1116123	Proteobacteria	Escherichia	Escherichia coli 2726950	2726950	Contig		ftp://ftp.ncbi.nlm.nih.gov/genomes/all/GCF/000/356/145/GCF_000356145.2_ASM35614v2
GCF_000356165.2	1116141	Proteobacteria	Escherichia	Escherichia coli P0298942.1	P0298942.1	Contig		ftp://ftp.ncbi.nlm.nih.gov/genomes/all/GCF/000/356/165/GCF_000356165.2_ASM35616v2
GCF_000356185.2	1116121	Proteobacteria	Escherichia	Escherichia coli 2722950	2722950	Contig		ftp://ftp.ncbi.nlm.nih.gov/genomes/all/GCF/000/356/185/GCF_000356185.2_ASM35618v2
GCF_000356205.2	1116006	Proteobacteria	Escherichia	Escherichia coli 2730450	2730450	Contig		ftp://ftp.ncbi.nlm.nih.gov/genomes/all/GCF/000/356/205/GCF_000356205.2_ASM35620v2
GCF_900172185.1	573	Proteobacteria	Klebsiella	Klebsiella pneumoniae	VRCO0036	Scaffold		ftp://ftp.ncbi.nlm.nih.gov/genomes/all/GCF/900/172/185/GCF_900172185.1_16189_8_12
GCF_900172195.1	1313	Firmicutes	Streptococcus	Streptococcus pneumoniae		Scaffold		ftp://ftp.ncbi.nlm.nih.gov/genomes/all/GCF/900/172/195/GCF_900172195.1_PMEN
GCF_900172205.1	1313	Firmicutes	Streptococcus	Streptococcus pneumoniae		Scaffold		ftp://ftp.ncbi.nlm.nih.gov/genomes/all/GCF/900/172/205/GCF_900172205.1_PMEN
GCF_900172215.1	1446476	Proteobacteria	Ruegeria	Ruegeria meonggei	CECT 8411	Contig	representative genome	ftp://ftp.ncbi.nlm.nih.gov/genomes/all/GCF/900/172/215/GCF_900172215.1_R.meonggei_CECT8411_Spades_Prokka
GCF_900172225.1	1200284	Proteobacteria	Ruegeria	Ruegeria litorea R37	CECT 7639	Contig	representative genome	ftp://ftp.ncbi.nlm.nih.gov/genomes/all/GCF/900/172/225/GCF_900172225.1_Tr.litoreus_CECT7639_Spades_Prokka
GCF_900172235.1	393663	Proteobacteria	Pseudoruegeria	Pseudoruegeria aquimaris	CECT 7680	Contig	representative genome	ftp://ftp.ncbi.nlm.nih.gov/genomes/all/GCF/900/172/235/GCF_900172235.1_Ps.aquimaris_CECT7680_Spades_Prokka
GCF_900172245.1	42444	Proteobacteria	Marinovum	Marinovum algicola	CECT 5396	Contig		ftp://ftp.ncbi.nlm.nih.gov/genomes/all/GCF/900/172/245/GCF_900172245.1_M.algicola_CECT5396_Spades_Prokka
GCF_900172255.1	505353	Proteobacteria	Roseovarius	Roseovarius halotolerans	CECT 8110	Contig	representative genome	ftp://ftp.ncbi.nlm.nih.gov/genomes/all/GCF/900/172/255/GCF_900172255.1_R.halotolerans_CECT8110_Spades_Prokka
GCF_900172265.1	1529041	Proteobacteria	Roseivivax	Roseivivax jejudonensis	CECT 8625	Contig	representative genome	ftp://ftp.ncbi.nlm.nih.gov/genomes/all/GCF/900/172/265/GCF_900172265.1_R.jejudonensis_CECT8625_Spades_Prokka
GCF_900172275.1	1391910	Proteobacteria	Pseudooctadecabacter	Pseudooctadecabacter jejudonensis	CECT 8397	Contig	representative genome	ftp://ftp.ncbi.nlm.nih.gov/genomes/all/GCF/900/172/275/GCF_900172275.1_P.jejudonensis_CECT8397_Spades_Prokka
GCF_001985465.1	520	Proteobacteria	Bordetella	Bordetella pertussis	H800	Complete Genome		ftp://ftp.ncbi.nlm.nih.gov/genomes/all/GCF/001/985/465/GCF_001985465.1_ASM198546v1
GCF_001985485.1	520	Proteobacteria	Bordetella	Bordetella pertussis	H806	Complete Genome		ftp://ftp.ncbi.nlm.nih.gov/genomes/all/GCF/001/985/485/GCF_001985485.1_ASM198548v1
GCF_001985505.1	520	Proteobacteria	Bordetella	Bordetella pertussis	H810	Complete Genome		ftp://ftp.ncbi.nlm.nih.gov/genomes/all/GCF/001/985/505/GCF_001985505.1_ASM198550v1
GCF_001985525.1	520	Proteobacteria	Bordetella	Bordetella pertussis	H812	Complete Genome		ftp://ftp.ncbi.nlm.nih.gov/genomes/all/GCF/001/985/525/GCF_001985525.1_ASM198552v1
GCF_001985545.1	520	Proteobacteria	Bordetella	Bordetella pertussis	I228	Complete Genome		ftp://ftp.ncbi.nlm.nih.gov/genomes/all/GCF/001/985/545/GCF_001985545.1_ASM198554v1
GCF_001985565.1	520	Proteobacteria	Bordetella	Bordetella pertussis	I238	Complete Genome		ftp://ftp.ncbi.nlm.nih.gov/genomes/all/GCF/001/985/565/GCF_001985565.1_ASM198556v1
GCF_001985585.1	520	Proteobacteria	Bordetella	Bordetella pertussis	I373	Complete Genome		ftp://ftp.ncbi.nlm.nih.gov/genomes/all/GCF/001/985/585/GCF_001985585.1_ASM198558v1
GCF_001985605.1	520	Proteobacteria	Bordetella	Bordetella pertussis	I387	Complete Genome		ftp://ftp.ncbi.nlm.nih.gov/genomes/all/GCF/001/985/605/GCF_001985605.1_ASM198560v1
GCF_001985625.1	520	Proteobacteria	Bordetella	Bordetella pertussis	I602	Complete Genome		ftp://ftp.ncbi.nlm.nih.gov/genomes/all/GCF/001/985/625/GCF_001985625.1_ASM198562v1
GCF_001985645.1	520	Proteobacteria	Bordetella	Bordetella pertussis	I730	Complete Genome		ftp://ftp.ncbi.nlm.nih.gov/genomes/all/GCF/001/985/645/GCF_001985645.1_ASM198564v1
GCF_001985665.1	520	Proteobacteria	Bordetella	Bordetella pertussis	I752	Complete Genome		ftp://ftp.ncbi.nlm.nih.gov/genomes/all/GCF/001/985/665/GCF_001985665.1_ASM198566v1
GCF_001985685.1	520	Proteobacteria	Bordetella	Bordetella pertussis	I763	Complete Genome		ftp://ftp.ncbi.nlm.nih.gov/genomes/all/GCF/001/985/685/GCF_001985685.1_ASM198568v1
GCF_001985705.1	520	Proteobacteria	Bordetella	Bordetella pertussis	I915	Complete Genome		ftp://ftp.ncbi.nlm.nih.gov/genomes/all/GCF/001/985/705/GCF_001985705.1_ASM198570v1
GCF_001985725.1	520	Proteobacteria	Bordetella	Bordetella pertussis	I944	Complete Genome		ftp://ftp.ncbi.nlm.nih.gov/genomes/all/GCF/001/985/725/GCF_001985725.1_ASM198572v1
GCF_001985745.1	520	Proteobacteria	Bordetella	Bordetella pertussis	J018	Complete Genome		ftp://ftp.ncbi.nlm.nih.gov/genomes/all/GCF/001/985/745/GCF_001985745.1_ASM198574v1
GCF_001985765.1	520	Proteobacteria	Bordetella	Bordetella pertussis	H681	Complete Genome		ftp://ftp.ncbi.nlm.nih.gov/genomes/all/GCF/001/985/765/GCF_001985765.1_ASM198576v1
GCF_001985785.1	520	Proteobacteria	Bordetella	Bordetella pertussis	H852	Complete Genome		ftp://ftp.ncbi.nlm.nih.gov/genomes/all/GCF/001/985/785/GCF_001985785.1_ASM198578v1
GCF_001985805.1	520	Proteobacteria	Bordetella	Bordetella pertussis	I106	Complete Genome		ftp://ftp.ncbi.nlm.nih.gov/genomes/all/GCF/001/985/805/GCF_001985805.1_ASM198580v1
GCF_001985825.1	520	Proteobacteria	Bordetella	Bordetella pertussis	I351	Complete Genome		ftp://ftp.ncbi.nlm.nih.gov/genomes/all/GCF/001/985/825/GCF_001985825.1_ASM198582v1
GCF_001985845.1	520	Proteobacteria	Bordetella	Bordetella pertussis	I743	Complete Genome		ftp://ftp.ncbi.nlm.nih.gov/genomes/all/GCF/001/985/845/GCF_001985845.1_ASM198584v1
GCF_001985865.1	520	Proteobacteria	Bordetella	Bordetella pertussis	I751	Complete Genome		ftp://ftp.ncbi.nlm.nih.gov/genomes/all/GCF/001/985/865/GCF_001985865.1_ASM198586v1
GCF_001683115.1	1232384	Actinobacteria	Corynebacterium	Corynebacterium glutamicum ZL-6	ZL-6	Complete Genome		ftp://ftp.ncbi.nlm.nih.gov/genomes/all/GCF/001/683/115/GCF_001683115.1_ASM168311v1
GCF_001683135.1	1392	Firmicutes	Bacillus	Bacillus anthracis	PR01	Complete Genome		ftp://ftp.ncbi.nlm.nih.gov/genomes/all/GCF/001/683/135/GCF_001683135.1_ASM168313v1
GCF_001683155.1	1392	Firmicutes	Bacillus	Bacillus anthracis	PR02	Complete Genome		ftp://ftp.ncbi.nlm.nih.gov/genomes/all/GCF/001/683/155/GCF_001683155.1_ASM168315v1
GCF_001683175.1	1392	Firmicutes	Bacillus	Bacillus anthracis	PR05	Complete Genome		ftp://ftp.ncbi.nlm.nih.gov/genomes/all/GCF/001/683/175/GCF_001683175.1_ASM168317v1
GCF_001683195.1	1392	Firmicutes	Bacillus	Bacillus anthracis	PR06	Complete Genome		ftp://ftp.ncbi.nlm.nih.gov/genomes/all/GCF/001/683/195/GCF_001683195.1_ASM168319v1
GCF_001683215.1	1392	Firmicutes	Bacillus	Bacillus anthracis	PR07	Complete Genome		ftp://ftp.ncbi.nlm.nih.gov/genomes/all/GCF/001/683/215/GCF_001683215.1_ASM168321v1
GCF_001683235.1	1392	Firmicutes	Bacillus	Bacillus anthracis	PR08	Complete Genome		ftp://ftp.ncbi.nlm.nih.gov/genomes/all/GCF/001/683/235/GCF_001683235.1_ASM168323v1
GCF_001683255.1	1392	Firmicutes	Bacillus	Bacillus anthracis	PR09-1	Complete Genome		ftp://ftp.ncbi.nlm.nih.gov/genomes/all/GCF/001/683/255/GCF_001683255.1_ASM168325v1
GCF_001683275.1	1392	Firmicutes	Bacillus	Bacillus anthracis	PR09-4	Complete Genome		ftp://ftp.ncbi.nlm.nih.gov/genomes/all/GCF/001/683/275/GCF_001683275.1_ASM168327v1
GCF_001683295.1	1392	Firmicutes	Bacillus	Bacillus anthracis	PR10-4	Complete Genome		ftp://ftp.ncbi.nlm.nih.gov/genomes/all/GCF/001/683/295/GCF_001683295.1_ASM168329v1
GCF_001683315.1	246432	Firmicutes	Staphylococcus	Staphylococcus equorum	KM1031	Complete Genome		ftp://ftp.ncbi.nlm.nih.gov/genomes/all/GCF/001/683/315/GCF_001683315.1_ASM168331v1
GCF_001683335.1	712528	Firmicutes	Selenomonas	Selenomonas sp. oral taxon 126	W7667	Chromosome		ftp://ftp.ncbi.nlm.nih.gov/genomes/all/GCF/001/683/335/GCF_001683335.1_ASM168333v1
GCF_001347735.1	1313	Firmicutes	Streptococcus	Streptococcus pneumoniae	SMRU3127	Scaffold		ftp://ftp.ncbi.nlm.nih.gov/genomes/all/GCF/001/347/735/GCF_001347735.1_7068_4_7
GCF_001347755.1	1313	Firmicutes	Streptococcus	Streptococcus pneumoniae	SMRU3045	Scaffold		ftp://ftp.ncbi.nlm.nih.gov/genomes/all/GCF/001/347/755/GCF_001347755.1_7054_4_21
GCF_001347775.1	1313	Firmicutes	Streptococcus	Streptococcus pneumoniae	SMRU3143	Scaffold		ftp://ftp.ncbi.nlm.nih.gov/genomes/all/GCF/001/347/775/GCF_001347775.1_7068_4_23
GCF_001347795.1	1313	Firmicutes	Streptococcus	Streptococcus pneumoniae	SMRU3025	Scaffold		ftp://ftp.ncbi.nlm.nih.gov/genomes/all/GCF/001/347/795/GCF_001347795.1_7054_4_1
GCF_001347815.1	1313	Firmicutes	Streptococcus	Streptococcus pneumoniae	SMRU3032	Scaffold		ftp://ftp.ncbi.nlm.nih.gov/genomes/all/GCF/001/347/815/GCF_001347815.1_7054_4_8
GCF_001347835.1	1313	Firmicutes	Streptococcus	Streptococcus pneumoniae	SMRU2927	Scaffold		ftp://ftp.ncbi.nlm.nih.gov/genomes/all/GCF/001/347/835/GCF_001347835.1_7004_8_95
GCF_001347855.1	1313	Firmicutes	Streptococcus	Streptococcus pneumoniae	SMRU3157	Scaffold		ftp://ftp.ncbi.nlm.nih.gov/genomes/all/GCF/001/347/855/GCF_001347855.1_6938_3_32
GCF_001347875.1	1313	Firmicutes	Streptococcus	Streptococcus pneumoniae	SMRU2983	Scaffold		ftp://ftp.ncbi.nlm.nih.gov/genomes/all/GCF/001/347/875/GCF_001347875.1_7038_6_7
GCF_001347895.1	1313	Firmicutes	Streptococcus	Streptococcus pneumoniae	SMRU3114	Contig		ftp://ftp.ncbi.nlm.nih.gov/genomes/all/GCF/001/347/895/GCF_001347895.1_7092_6_18
GCF_001347915.1	1313	Firmicutes	Streptococcus	Streptococcus pneumoniae	SMRU3129	Scaffold		ftp://ftp.ncbi.nlm.nih.gov/genomes/all/GCF/001/347/915/GCF_001347915.1_7068_4_9
GCF_001347935.1	1313	Firmicutes	Streptococcus	Streptococcus pneumoniae	SMRU2909	Scaffold		ftp://ftp.ncbi.nlm.nih.gov/genomes/all/GCF/001/347/935/GCF_001347935.1_7004_8_77
GCF_001347955.1	1313	Firmicutes	Streptococcus	Streptococcus pneumoniae	SMRU3100	Contig		ftp://ftp.ncbi.nlm.nih.gov/genomes/all/GCF/001/347/955/GCF_001347955.1_7092_6_4
GCF_001347975.1	1313	Firmicutes	Streptococcus	Streptococcus pneumoniae	SMRU2890	Scaffold		ftp://ftp.ncbi.nlm.nih.gov/genomes/all/GCF/001/347/975/GCF_001347975.1_7004_7_58
GCF_001347995.1	1313	Firmicutes	Streptococcus	Streptococcus pneumoniae	SMRU3061	Scaffold		ftp://ftp.ncbi.nlm.nih.gov/genomes/all/GCF/001/347/995/GCF_001347995.1_7054_5_13
GCF_001553335.1	29466	Firmicutes	Veillonella	Veillonella parvula	DNF00876	Scaffold		ftp://ftp.ncbi.nlm.nih.gov/genomes/all/GCF/001/553/335/GCF_001553335.1_ASM155333v1
GCF_001553345.1	1384081	Firmicutes	Veillonella	Veillonella sp. DNF00869	DNF00869	Scaffold		ftp://ftp.ncbi.nlm.nih.gov/genomes/all/GCF/001/553/345/GCF_001553345.1_ASM155334v1
GCF_001553355.1	1588754	Firmicutes	Not Found	Veillonellaceae bacterium DNF00626	DNF00626	Scaffold		ftp://ftp.ncbi.nlm.nih.gov/genomes/all/GCF/001/553/355/GCF_001553355.1_ASM155335v1
GCF_001553395.1	1384082	Firmicutes	Not Found	Veillonellaceae bacterium DNF00751	DNF00751	Scaffold		ftp://ftp.ncbi.nlm.nih.gov/genomes/all/GCF/001/553/395/GCF_001553395.1_ASM155339v1
GCF_001553405.1	1588748	Firmicutes	Not Found	Veillonellaceae bacterium KA00182	KA00182	Scaffold		ftp://ftp.ncbi.nlm.nih.gov/genomes/all/GCF/001/553/405/GCF_001553405.1_ASM155340v1
GCF_001553435.1	68042	Actinobacteria	Streptomyces	Streptomyces hygroscopicus subsp. hygroscopicus	NBRC 16556	Scaffold		ftp://ftp.ncbi.nlm.nih.gov/genomes/all/GCF/001/553/435/GCF_001553435.1_ASM155343v1
GCF_001553455.1	68042	Actinobacteria	Streptomyces	Streptomyces hygroscopicus subsp. hygroscopicus	NBRC 13472	Contig		ftp://ftp.ncbi.nlm.nih.gov/genomes/all/GCF/001/553/455/GCF_001553455.1_ASM155345v1
GCF_001553475.1	68042	Actinobacteria	Streptomyces	Streptomyces hygroscopicus subsp. hygroscopicus	NBRC 12859	Contig		ftp://ftp.ncbi.nlm.nih.gov/genomes/all/GCF/001/553/475/GCF_001553475.1_ASM155347v1
GCF_001553525.1	584	Proteobacteria	Proteus	Proteus mirabilis	GED7834	Scaffold		ftp://ftp.ncbi.nlm.nih.gov/genomes/all/GCF/001/553/525/GCF_001553525.1_ASM155352v1
GCF_001553545.1	45243	Bacteroidetes	Capnocytophaga	Capnocytophaga haemolytica	CCUG 32990	Complete Genome	representative genome	ftp://ftp.ncbi.nlm.nih.gov/genomes/all/GCF/001/553/545/GCF_001553545.1_ASM155354v1
GCF_001553565.1	111015	Actinobacteria	Actinomyces	Actinomyces radicidentis	CCUG 36733	Complete Genome	representative genome	ftp://ftp.ncbi.nlm.nih.gov/genomes/all/GCF/001/553/565/GCF_001553565.1_ASM155356v1
GCF_002878775.1	1639	Firmicutes	Listeria	Listeria monocytogenes	V2227	Scaffold		ftp://ftp.ncbi.nlm.nih.gov/genomes/all/GCF/002/878/775/GCF_002878775.1_ASM287877v1
GCF_002878785.1	1639	Firmicutes	Listeria	Listeria monocytogenes	V2158	Scaffold		ftp://ftp.ncbi.nlm.nih.gov/genomes/all/GCF/002/878/785/GCF_002878785.1_ASM287878v1
GCF_002878795.1	1639	Firmicutes	Listeria	Listeria monocytogenes	V2157	Scaffold		ftp://ftp.ncbi.nlm.nih.gov/genomes/all/GCF/002/878/795/GCF_002878795.1_ASM287879v1
GCF_002878835.1	1639	Firmicutes	Listeria	Listeria monocytogenes	V2114	Scaffold		ftp://ftp.ncbi.nlm.nih.gov/genomes/all/GCF/002/878/835/GCF_002878835.1_ASM287883v1
GCF_002878855.1	1639	Firmicutes	Listeria	Listeria monocytogenes	V2106	Scaffold		ftp://ftp.ncbi.nlm.nih.gov/genomes/all/GCF/002/878/855/GCF_002878855.1_ASM287885v1
GCF_002878875.1	1639	Firmicutes	Listeria	Listeria monocytogenes	V1890	Scaffold		ftp://ftp.ncbi.nlm.nih.gov/genomes/all/GCF/002/878/875/GCF_002878875.1_ASM287887v1
GCF_002878895.1	1639	Firmicutes	Listeria	Listeria monocytogenes	V1932	Scaffold		ftp://ftp.ncbi.nlm.nih.gov/genomes/all/GCF/002/878/895/GCF_002878895.1_ASM287889v1
GCF_002878905.1	1639	Firmicutes	Listeria	Listeria monocytogenes	V1893	Scaffold		ftp://ftp.ncbi.nlm.nih.gov/genomes/all/GCF/002/878/905/GCF_002878905.1_ASM287890v1
GCF_002878935.1	1639	Firmicutes	Listeria	Listeria monocytogenes	V1887	Contig		ftp://ftp.ncbi.nlm.nih.gov/genomes/all/GCF/002/878/935/GCF_002878935.1_ASM287893v1
GCF_002878955.1	1639	Firmicutes	Listeria	Listeria monocytogenes	V1885	Scaffold		ftp://ftp.ncbi.nlm.nih.gov/genomes/all/GCF/002/878/955/GCF_002878955.1_ASM287895v1
GCF_002878975.1	1639	Firmicutes	Listeria	Listeria monocytogenes	V1851	Scaffold		ftp://ftp.ncbi.nlm.nih.gov/genomes/all/GCF/002/878/975/GCF_002878975.1_ASM287897v1
GCF_002878985.1	1639	Firmicutes	Listeria	Listeria monocytogenes	V1884	Scaffold		ftp://ftp.ncbi.nlm.nih.gov/genomes/all/GCF/002/878/985/GCF_002878985.1_ASM287898v1
GCF_002878995.1	1639	Firmicutes	Listeria	Listeria monocytogenes	V1855	Contig		ftp://ftp.ncbi.nlm.nih.gov/genomes/all/GCF/002/878/995/GCF_002878995.1_ASM287899v1
GCF_002879035.1	1639	Firmicutes	Listeria	Listeria monocytogenes	V1747	Scaffold		ftp://ftp.ncbi.nlm.nih.gov/genomes/all/GCF/002/879/035/GCF_002879035.1_ASM287903v1
GCF_000490355.1	1394639	Proteobacteria	Vibrio	Vibrio parahaemolyticus S101	S101	Contig		ftp://ftp.ncbi.nlm.nih.gov/genomes/all/GCF/000/490/355/GCF_000490355.1_S101
GCF_000490375.1	1394638	Proteobacteria	Vibrio	Vibrio parahaemolyticus S100	S100	Contig		ftp://ftp.ncbi.nlm.nih.gov/genomes/all/GCF/000/490/375/GCF_000490375.1_S100
GCF_000490395.1	1394637	Proteobacteria	Vibrio	Vibrio parahaemolyticus S098	S098	Contig		ftp://ftp.ncbi.nlm.nih.gov/genomes/all/GCF/000/490/395/GCF_000490395.1_S098
GCF_000490415.1	1394636	Proteobacteria	Vibrio	Vibrio parahaemolyticus S097	S097	Contig		ftp://ftp.ncbi.nlm.nih.gov/genomes/all/GCF/000/490/415/GCF_000490415.1_S097
GCF_000490445.1	1394634	Proteobacteria	Vibrio	Vibrio parahaemolyticus S095	S095	Contig		ftp://ftp.ncbi.nlm.nih.gov/genomes/all/GCF/000/490/445/GCF_000490445.1_S095
GCF_000490465.1	1394633	Proteobacteria	Vibrio	Vibrio parahaemolyticus S094	S094	Contig		ftp://ftp.ncbi.nlm.nih.gov/genomes/all/GCF/000/490/465/GCF_000490465.1_S094
GCF_000490485.1	1394632	Proteobacteria	Vibrio	Vibrio parahaemolyticus S093	S093	Contig		ftp://ftp.ncbi.nlm.nih.gov/genomes/all/GCF/000/490/485/GCF_000490485.1_S093
GCF_000490515.1	1394630	Proteobacteria	Vibrio	Vibrio parahaemolyticus S091	S091	Contig		ftp://ftp.ncbi.nlm.nih.gov/genomes/all/GCF/000/490/515/GCF_000490515.1_S091
GCF_000490535.1	1394629	Proteobacteria	Vibrio	Vibrio parahaemolyticus S090	S090	Contig		ftp://ftp.ncbi.nlm.nih.gov/genomes/all/GCF/000/490/535/GCF_000490535.1_S090
GCF_000490555.1	1394628	Proteobacteria	Vibrio	Vibrio parahaemolyticus S088	S088	Contig		ftp://ftp.ncbi.nlm.nih.gov/genomes/all/GCF/000/490/555/GCF_000490555.1_S088
GCF_000490575.1	1394627	Proteobacteria	Vibrio	Vibrio parahaemolyticus S087	S087	Contig		ftp://ftp.ncbi.nlm.nih.gov/genomes/all/GCF/000/490/575/GCF_000490575.1_S087
GCF_002237715.1	727	Proteobacteria	Haemophilus	Haemophilus influenzae	WAPHL1	Scaffold		ftp://ftp.ncbi.nlm.nih.gov/genomes/all/GCF/002/237/715/GCF_002237715.1_ASM223771v1
GCF_002237735.1	1402861	Firmicutes	Bacillus	Bacillus filamentosus	DSM 27955	Scaffold		ftp://ftp.ncbi.nlm.nih.gov/genomes/all/GCF/002/237/735/GCF_002237735.1_ASM223773v1
GCF_002237755.1	1955700	Firmicutes	Lysinibacillus	Lysinibacillus sp. KCTC 33748	KCTC 33748	Scaffold		ftp://ftp.ncbi.nlm.nih.gov/genomes/all/GCF/002/237/755/GCF_002237755.1_ASM223775v1
GCF_002237775.1	1017273	Firmicutes	Domibacillus	Domibacillus enclensis	DSM 25145	Contig		ftp://ftp.ncbi.nlm.nih.gov/genomes/all/GCF/002/237/775/GCF_002237775.1_ASM223777v1
GCF_002237795.1	1955699	Firmicutes	Bacillus	Bacillus sp. DSM 27956	DSM 27956	Scaffold		ftp://ftp.ncbi.nlm.nih.gov/genomes/all/GCF/002/237/795/GCF_002237795.1_ASM223779v1
GCF_002237805.1	1049583	Actinobacteria	Kocuria	Kocuria indica	DSM 25126	Contig		ftp://ftp.ncbi.nlm.nih.gov/genomes/all/GCF/002/237/805/GCF_002237805.1_ASM223780v1
GCF_002237815.1	1955714	Firmicutes	Cohnella	Cohnella sp. CIP 111063	CIP 111063	Scaffold		ftp://ftp.ncbi.nlm.nih.gov/genomes/all/GCF/002/237/815/GCF_002237815.1_ASM223781v1
GCF_002237855.1	1601	Firmicutes	Lactobacillus	Lactobacillus agilis	UMNLA1	Scaffold		ftp://ftp.ncbi.nlm.nih.gov/genomes/all/GCF/002/237/855/GCF_002237855.1_ASM223785v1
GCF_002237865.1	1601	Firmicutes	Lactobacillus	Lactobacillus agilis	UMNLA4	Scaffold		ftp://ftp.ncbi.nlm.nih.gov/genomes/all/GCF/002/237/865/GCF_002237865.1_ASM223786v1
GCF_002237875.1	1601	Firmicutes	Lactobacillus	Lactobacillus agilis	UMNLA3	Scaffold		ftp://ftp.ncbi.nlm.nih.gov/genomes/all/GCF/002/237/875/GCF_002237875.1_ASM223787v1
GCF_002237885.1	1601	Firmicutes	Lactobacillus	Lactobacillus agilis	UMNLA2	Scaffold		ftp://ftp.ncbi.nlm.nih.gov/genomes/all/GCF/002/237/885/GCF_002237885.1_ASM223788v1
GCF_002237935.1	1601	Firmicutes	Lactobacillus	Lactobacillus agilis	UMNLA5	Scaffold		ftp://ftp.ncbi.nlm.nih.gov/genomes/all/GCF/002/237/935/GCF_002237935.1_ASM223793v1
GCF_002237955.1	470	Proteobacteria	Acinetobacter	Acinetobacter baumannii	SSMA8	Scaffold		ftp://ftp.ncbi.nlm.nih.gov/genomes/all/GCF/002/237/955/GCF_002237955.1_ASM223795v1
GCF_002237975.1	1961828	Firmicutes	Bacillus	Bacillus sp. LYLB4	LYLB4	Contig		ftp://ftp.ncbi.nlm.nih.gov/genomes/all/GCF/002/237/975/GCF_002237975.1_ASM223797v1
GCF_002237985.1	573	Proteobacteria	Klebsiella	Klebsiella pneumoniae	VD412	Contig		ftp://ftp.ncbi.nlm.nih.gov/genomes/all/GCF/002/237/985/GCF_002237985.1_ASM223798v1
GCF_000426805.1	1070977	Proteobacteria	Teredinibacter	Teredinibacter turnerae T8513	T8513	Scaffold		ftp://ftp.ncbi.nlm.nih.gov/genomes/all/GCF/000/426/805/GCF_000426805.1_ASM42680v1
GCF_000426825.1	1313301	Bacteroidetes	Thermonema	Thermonema rossianum DSM 10300	DSM 10300	Scaffold	representative genome	ftp://ftp.ncbi.nlm.nih.gov/genomes/all/GCF/000/426/825/GCF_000426825.1_ASM42682v1
GCF_000426845.1	1304878	Proteobacteria	Bradyrhizobium	Bradyrhizobium japonicum in8p8	in8p8	Scaffold		ftp://ftp.ncbi.nlm.nih.gov/genomes/all/GCF/000/426/845/GCF_000426845.1_ASM42684v1
GCF_000426865.1	1304887	Proteobacteria	Geobacter	Geobacter bremensis R1	R1	Scaffold		ftp://ftp.ncbi.nlm.nih.gov/genomes/all/GCF/000/426/865/GCF_000426865.1_ASM42686v1
GCF_000426885.1	1122244	Proteobacteria	Moraxella	Moraxella caprae DSM 19149	DSM 19149	Scaffold	representative genome	ftp://ftp.ncbi.nlm.nih.gov/genomes/all/GCF/000/426/885/GCF_000426885.1_ASM42688v1
GCF_000426905.1	398007	Cyanobacteria	Dolichospermum	Dolichospermum circinale AWQC131C	AWQC131C	Scaffold		ftp://ftp.ncbi.nlm.nih.gov/genomes/all/GCF/000/426/905/GCF_000426905.1_Dcir131C
GCF_000426925.1	553470	Cyanobacteria	Dolichospermum	Dolichospermum circinale AWQC310F	AWQC310F	Scaffold	representative genome	ftp://ftp.ncbi.nlm.nih.gov/genomes/all/GCF/000/426/925/GCF_000426925.1_Acir310F
GCF_000427015.1	1134687	Proteobacteria	Klebsiella	Klebsiella michiganensis	SA2	Contig		ftp://ftp.ncbi.nlm.nih.gov/genomes/all/GCF/000/427/015/GCF_000427015.1_kleoxysa2
GCF_000427035.1	1309806	Firmicutes	Streptococcus	Streptococcus agalactiae 09mas018883	09mas018883	Complete Genome		ftp://ftp.ncbi.nlm.nih.gov/genomes/all/GCF/000/427/035/GCF_000427035.1_09mas018883
GCF_000427075.1	1309807	Firmicutes	Streptococcus	Streptococcus agalactiae ILRI005	ILRI005	Complete Genome		ftp://ftp.ncbi.nlm.nih.gov/genomes/all/GCF/000/427/075/GCF_000427075.1_ILRI005
GCF_000427095.1	1303518	Armatimonadetes	Chthonomonas	Chthonomonas calidirosea T49	T49	Chromosome	representative genome	ftp://ftp.ncbi.nlm.nih.gov/genomes/all/GCF/000/427/095/GCF_000427095.1_T49
GCF_000427195.1	859655	Proteobacteria	Ralstonia	Ralstonia solanacearum CMR15	CMR15	Chromosome		ftp://ftp.ncbi.nlm.nih.gov/genomes/all/GCF/000/427/195/GCF_000427195.1_ASM42719v1
GCF_000427215.1	754503	Tenericutes	Mycoplasma	Mycoplasma hyopneumoniae 7422	7422	Complete Genome		ftp://ftp.ncbi.nlm.nih.gov/genomes/all/GCF/000/427/215/GCF_000427215.1_ASM42721v1
GCF_000427235.1	1354027	Firmicutes	Lysinibacillus	Lysinibacillus sphaericus KCTC 3346	KCTC 3346	Contig		ftp://ftp.ncbi.nlm.nih.gov/genomes/all/GCF/000/427/235/GCF_000427235.1_KCTC3346_01
GCF_000156555.1	525244	Proteobacteria	Acinetobacter	Acinetobacter sp. ATCC 27244	ATCC 27244	Scaffold		ftp://ftp.ncbi.nlm.nih.gov/genomes/all/GCF/000/156/555/GCF_000156555.1_ASM15655v1
GCF_000156575.1	525254	Firmicutes	Anaerococcus	Anaerococcus lactolyticus ATCC 51172	ATCC 51172	Scaffold	representative genome	ftp://ftp.ncbi.nlm.nih.gov/genomes/all/GCF/000/156/575/GCF_000156575.1_ASM15657v1
GCF_000156595.1	548477	Actinobacteria	Corynebacterium	Corynebacterium glucuronolyticum ATCC 51867	ATCC 51867	Scaffold		ftp://ftp.ncbi.nlm.nih.gov/genomes/all/GCF/000/156/595/GCF_000156595.1_ASM15659v1
GCF_000156615.2	525264	Actinobacteria	Corynebacterium	Corynebacterium pseudogenitalium ATCC 33035	ATCC 33035	Scaffold		ftp://ftp.ncbi.nlm.nih.gov/genomes/all/GCF/000/156/615/GCF_000156615.2_ASM15661v2
GCF_000156635.1	518635	Actinobacteria	Bifidobacterium	Bifidobacterium angulatum DSM 20098 = JCM 7096	DSM 20098	Scaffold		ftp://ftp.ncbi.nlm.nih.gov/genomes/all/GCF/000/156/635/GCF_000156635.1_ASM15663v1
GCF_000156655.1	518637	Firmicutes	Holdemanella	Holdemanella biformis DSM 3989	DSM 3989	Scaffold	representative genome	ftp://ftp.ncbi.nlm.nih.gov/genomes/all/GCF/000/156/655/GCF_000156655.1_ASM15665v1
GCF_000156675.1	537007	Firmicutes	Blautia	Blautia hansenii DSM 20583	DSM 20583	Scaffold	representative genome	ftp://ftp.ncbi.nlm.nih.gov/genomes/all/GCF/000/156/675/GCF_000156675.1_ASM15667v1
GCF_000156695.2	457430	Actinobacteria	Streptomyces	Streptomyces filamentosus NRRL 11379	NRRL 11379	Scaffold		ftp://ftp.ncbi.nlm.nih.gov/genomes/all/GCF/000/156/695/GCF_000156695.2_ASM15669v2
GCF_000156715.1	539329	Proteobacteria	Francisella	Francisella philomiragia subsp. philomiragia ATCC 25015	ATCC 25015	Scaffold		ftp://ftp.ncbi.nlm.nih.gov/genomes/all/GCF/000/156/715/GCF_000156715.1_ASM15671v1
GCF_000156735.1	569881	Proteobacteria	Wolbachia	Wolbachia endosymbiont of Culex quinquefasciatus JHB		Scaffold		ftp://ftp.ncbi.nlm.nih.gov/genomes/all/GCF/000/156/735/GCF_000156735.1_ASM15673v1
GCF_000156755.1	528345	Proteobacteria	Neisseria	Neisseria gonorrhoeae 1291	1291	Scaffold		ftp://ftp.ncbi.nlm.nih.gov/genomes/all/GCF/000/156/755/GCF_000156755.1_ASM15675v1
GCF_000156775.1	528346	Proteobacteria	Neisseria	Neisseria gonorrhoeae 35/02	35/02	Scaffold		ftp://ftp.ncbi.nlm.nih.gov/genomes/all/GCF/000/156/775/GCF_000156775.1_ASM15677v1
GCF_000156795.1	528347	Proteobacteria	Neisseria	Neisseria gonorrhoeae DGI18	DGI18	Scaffold		ftp://ftp.ncbi.nlm.nih.gov/genomes/all/GCF/000/156/795/GCF_000156795.1_ASM15679v1
GCF_000156815.1	528353	Proteobacteria	Neisseria	Neisseria gonorrhoeae FA6140	FA6140	Scaffold		ftp://ftp.ncbi.nlm.nih.gov/genomes/all/GCF/000/156/815/GCF_000156815.1_ASM15681v1
GCF_000156835.2	528352	Proteobacteria	Neisseria	Neisseria gonorrhoeae FA19	FA19	Scaffold		ftp://ftp.ncbi.nlm.nih.gov/genomes/all/GCF/000/156/835/GCF_000156835.2_Neis_gono_FA19_V2
GCF_000156855.2	528354	Proteobacteria	Neisseria	Neisseria gonorrhoeae MS11	MS11	Complete Genome		ftp://ftp.ncbi.nlm.nih.gov/genomes/all/GCF/000/156/855/GCF_000156855.2_ASM15685v2
GCF_000156875.1	528356	Proteobacteria	Neisseria	Neisseria gonorrhoeae PID18	PID18	Scaffold		ftp://ftp.ncbi.nlm.nih.gov/genomes/all/GCF/000/156/875/GCF_000156875.1_ASM15687v1
GCF_900028095.1	487	Proteobacteria	Neisseria	Neisseria meningitidis	2842STDY5881485	Scaffold		ftp://ftp.ncbi.nlm.nih.gov/genomes/all/GCF/900/028/095/GCF_900028095.1_14555_6_48
GCF_900028105.1	487	Proteobacteria	Neisseria	Neisseria meningitidis	2842STDY5881487	Scaffold		ftp://ftp.ncbi.nlm.nih.gov/genomes/all/GCF/900/028/105/GCF_900028105.1_14555_6_50
GCF_900028115.1	487	Proteobacteria	Neisseria	Neisseria meningitidis	2842STDY5881493	Scaffold		ftp://ftp.ncbi.nlm.nih.gov/genomes/all/GCF/900/028/115/GCF_900028115.1_14555_6_56
GCF_900028125.1	1639	Firmicutes	Listeria	Listeria monocytogenes	2842STDY5753989	Scaffold		ftp://ftp.ncbi.nlm.nih.gov/genomes/all/GCF/900/028/125/GCF_900028125.1_12673_8_32
GCF_900028155.1	1313	Firmicutes	Streptococcus	Streptococcus pneumoniae	2842STDY5643649	Scaffold		ftp://ftp.ncbi.nlm.nih.gov/genomes/all/GCF/900/028/155/GCF_900028155.1_11860_4_4
GCF_900028165.1	1313	Firmicutes	Streptococcus	Streptococcus pneumoniae	2842STDY5643682	Scaffold		ftp://ftp.ncbi.nlm.nih.gov/genomes/all/GCF/900/028/165/GCF_900028165.1_11860_4_39
GCF_900028175.1	1313	Firmicutes	Streptococcus	Streptococcus pneumoniae	2842STDY5643966	Scaffold		ftp://ftp.ncbi.nlm.nih.gov/genomes/all/GCF/900/028/175/GCF_900028175.1_11861_1_32
GCF_900028185.1	1313	Firmicutes	Streptococcus	Streptococcus pneumoniae	2842STDY5644118	Scaffold		ftp://ftp.ncbi.nlm.nih.gov/genomes/all/GCF/900/028/185/GCF_900028185.1_11861_2_84
GCF_900028195.1	1313	Firmicutes	Streptococcus	Streptococcus pneumoniae	2842STDY5644446	Scaffold		ftp://ftp.ncbi.nlm.nih.gov/genomes/all/GCF/900/028/195/GCF_900028195.1_11860_7_25
GCF_900028205.1	1313	Firmicutes	Streptococcus	Streptococcus pneumoniae	2842STDY5644192	Scaffold		ftp://ftp.ncbi.nlm.nih.gov/genomes/all/GCF/900/028/205/GCF_900028205.1_11893_1_60
GCF_900028215.1	1313	Firmicutes	Streptococcus	Streptococcus pneumoniae	2842STDY5644197	Scaffold		ftp://ftp.ncbi.nlm.nih.gov/genomes/all/GCF/900/028/215/GCF_900028215.1_11893_1_65
GCF_900028225.1	1313	Firmicutes	Streptococcus	Streptococcus pneumoniae	2842STDY5644270	Scaffold		ftp://ftp.ncbi.nlm.nih.gov/genomes/all/GCF/900/028/225/GCF_900028225.1_11861_3_42
GCF_900028235.1	1313	Firmicutes	Streptococcus	Streptococcus pneumoniae	2842STDY5644277	Scaffold		ftp://ftp.ncbi.nlm.nih.gov/genomes/all/GCF/900/028/235/GCF_900028235.1_11861_3_50
GCF_900028245.1	1313	Firmicutes	Streptococcus	Streptococcus pneumoniae	2842STDY5644358	Scaffold		ftp://ftp.ncbi.nlm.nih.gov/genomes/all/GCF/900/028/245/GCF_900028245.1_11861_4_35
GCF_900028265.1	1313	Firmicutes	Streptococcus	Streptococcus pneumoniae	2842STDY5881870	Scaffold		ftp://ftp.ncbi.nlm.nih.gov/genomes/all/GCF/900/028/265/GCF_900028265.1_14355_8_83
GCF_900028275.1	1313	Firmicutes	Streptococcus	Streptococcus pneumoniae	2842STDY5753154	Scaffold		ftp://ftp.ncbi.nlm.nih.gov/genomes/all/GCF/900/028/275/GCF_900028275.1_12673_6_69
GCF_900028285.1	1313	Firmicutes	Streptococcus	Streptococcus pneumoniae	2842STDY5753187	Scaffold		ftp://ftp.ncbi.nlm.nih.gov/genomes/all/GCF/900/028/285/GCF_900028285.1_12673_7_6
GCF_000572705.1	1409551	Firmicutes	Staphylococcus	Staphylococcus aureus HOAG6047	HOAG6047	Scaffold		ftp://ftp.ncbi.nlm.nih.gov/genomes/all/GCF/000/572/705/GCF_000572705.1_Stap_aure_HOAG6047_V1
GCF_000572725.1	1409550	Firmicutes	Staphylococcus	Staphylococcus aureus HOAG6043	HOAG6043	Scaffold		ftp://ftp.ncbi.nlm.nih.gov/genomes/all/GCF/000/572/725/GCF_000572725.1_Stap_aure_HOAG6043_V1
GCF_000572745.1	1409544	Firmicutes	Staphylococcus	Staphylococcus aureus SMMC6014	SMMC6014	Scaffold		ftp://ftp.ncbi.nlm.nih.gov/genomes/all/GCF/000/572/745/GCF_000572745.1_Stap_aure_SMMC6014_V1
GCF_000572765.1	1409541	Firmicutes	Staphylococcus	Staphylococcus aureus SCLE6012	SCLE6012	Scaffold		ftp://ftp.ncbi.nlm.nih.gov/genomes/all/GCF/000/572/765/GCF_000572765.1_Stap_aure_SCLE6012_V1
GCF_000572785.1	1409540	Firmicutes	Staphylococcus	Staphylococcus aureus OCMM6017	OCMM6017	Scaffold		ftp://ftp.ncbi.nlm.nih.gov/genomes/all/GCF/000/572/785/GCF_000572785.1_Stap_aure_OCMM6017_V1
GCF_000572805.1	1409524	Firmicutes	Staphylococcus	Staphylococcus aureus WAMC6049	WAMC6049	Scaffold		ftp://ftp.ncbi.nlm.nih.gov/genomes/all/GCF/000/572/805/GCF_000572805.1_Stap_aure_WAMC6049_V1
GCF_000572825.1	1409523	Firmicutes	Staphylococcus	Staphylococcus aureus SMMC6016	SMMC6016	Scaffold		ftp://ftp.ncbi.nlm.nih.gov/genomes/all/GCF/000/572/825/GCF_000572825.1_Stap_aure_SMMC6016_V1
GCF_000572845.1	1409521	Firmicutes	Staphylococcus	Staphylococcus aureus MISS6037	MISS6037	Scaffold		ftp://ftp.ncbi.nlm.nih.gov/genomes/all/GCF/000/572/845/GCF_000572845.1_Stap_aure_MISS6037_V1
GCF_000572865.1	1409519	Firmicutes	Staphylococcus	Staphylococcus aureus LPIH6008	LPIH6008	Scaffold		ftp://ftp.ncbi.nlm.nih.gov/genomes/all/GCF/000/572/865/GCF_000572865.1_Stap_aure_LPIH6008_V1
GCF_000572885.1	1409517	Firmicutes	Staphylococcus	Staphylococcus aureus LPIH6004	LPIH6004	Scaffold		ftp://ftp.ncbi.nlm.nih.gov/genomes/all/GCF/000/572/885/GCF_000572885.1_Stap_aure_LPIH6004_V1
GCF_000572905.1	1409512	Firmicutes	Staphylococcus	Staphylococcus aureus HBHO6050	HBHO6050	Scaffold		ftp://ftp.ncbi.nlm.nih.gov/genomes/all/GCF/000/572/905/GCF_000572905.1_Stap_aure_HBHO6050_V1
GCF_000572925.1	1409509	Firmicutes	Staphylococcus	Staphylococcus aureus WMCS6047	WMCS6047	Scaffold		ftp://ftp.ncbi.nlm.nih.gov/genomes/all/GCF/000/572/925/GCF_000572925.1_Stap_aure_WMCS6047_V1
GCF_000007765.2	227377	Proteobacteria	Coxiella	Coxiella burnetii RSA 493	RSA 493	Complete Genome	reference genome	ftp://ftp.ncbi.nlm.nih.gov/genomes/all/GCF/000/007/765/GCF_000007765.2_ASM776v2
GCF_000007785.1	226185	Firmicutes	Enterococcus	Enterococcus faecalis V583	V583	Complete Genome	reference genome	ftp://ftp.ncbi.nlm.nih.gov/genomes/all/GCF/000/007/785/GCF_000007785.1_ASM778v1
GCF_000007805.1	223283	Proteobacteria	Pseudomonas	Pseudomonas syringae pv. tomato str. DC3000	DC3000	Complete Genome	reference genome	ftp://ftp.ncbi.nlm.nih.gov/genomes/all/GCF/000/007/805/GCF_000007805.1_ASM780v1
GCF_000007825.1	226900	Firmicutes	Bacillus	Bacillus cereus ATCC 14579	ATCC 14579	Complete Genome	reference genome	ftp://ftp.ncbi.nlm.nih.gov/genomes/all/GCF/000/007/825/GCF_000007825.1_ASM782v1
GCF_000007845.1	198094	Firmicutes	Bacillus	Bacillus anthracis str. Ames	Ames	Complete Genome	reference genome	ftp://ftp.ncbi.nlm.nih.gov/genomes/all/GCF/000/007/845/GCF_000007845.1_ASM784v1
GCF_000007865.1	262316	Actinobacteria	Mycobacterium	Mycobacterium avium subsp. paratuberculosis K-10	K-10	Complete Genome	representative genome	ftp://ftp.ncbi.nlm.nih.gov/genomes/all/GCF/000/007/865/GCF_000007865.1_ASM786v1
GCF_000007885.1	229193	Proteobacteria	Yersinia	Yersinia pestis biovar Microtus str. 91001	91001	Complete Genome		ftp://ftp.ncbi.nlm.nih.gov/genomes/all/GCF/000/007/885/GCF_000007885.1_ASM788v1
GCF_000007905.1	235279	Proteobacteria	Helicobacter	Helicobacter hepaticus ATCC 51449	ATCC 51449	Complete Genome	representative genome	ftp://ftp.ncbi.nlm.nih.gov/genomes/all/GCF/000/007/905/GCF_000007905.1_ASM790v1
GCF_000007925.1	167539	Cyanobacteria	Prochlorococcus	Prochlorococcus marinus subsp. marinus str. CCMP1375	CCMP1375; SS120	Complete Genome	reference genome	ftp://ftp.ncbi.nlm.nih.gov/genomes/all/GCF/000/007/925/GCF_000007925.1_ASM792v1
GCF_000007945.1	233412	Proteobacteria	Haemophilus	[Haemophilus] ducreyi 35000HP	35000HP	Complete Genome	representative genome	ftp://ftp.ncbi.nlm.nih.gov/genomes/all/GCF/000/007/945/GCF_000007945.1_ASM794v1
GCF_000007985.2	243231	Proteobacteria	Geobacter	Geobacter sulfurreducens PCA	PCA	Complete Genome	reference genome	ftp://ftp.ncbi.nlm.nih.gov/genomes/all/GCF/000/007/985/GCF_000007985.2_ASM798v2
GCF_000632045.1	1470590	Proteobacteria	Stenotrophomonas	Stenotrophomonas sp. RIT309	RIT309	Contig		ftp://ftp.ncbi.nlm.nih.gov/genomes/all/GCF/000/632/045/GCF_000632045.1_Willow_Endophyte_RIT309
GCF_000632475.1	192	Proteobacteria	Azospirillum	Azospirillum brasilense	Az39	Complete Genome		ftp://ftp.ncbi.nlm.nih.gov/genomes/all/GCF/000/632/475/GCF_000632475.1_ASM63247v2
GCF_000632805.1	1379159	Proteobacteria	Dyella	Dyella jiangningensis	SBZ 3-12	Complete Genome	representative genome	ftp://ftp.ncbi.nlm.nih.gov/genomes/all/GCF/000/632/805/GCF_000632805.1_ASM63280v1
GCF_000633175.1	1418110	Proteobacteria	Aeromonas	Aeromonas hydrophila AL09-71	AL09-71	Complete Genome		ftp://ftp.ncbi.nlm.nih.gov/genomes/all/GCF/000/633/175/GCF_000633175.1_ASM63317v1
GCF_000633355.1	1397285	Proteobacteria	Serratia	Serratia sp. H1w	H1w	Contig		ftp://ftp.ncbi.nlm.nih.gov/genomes/all/GCF/000/633/355/GCF_000633355.1_ASM63335v1
GCF_000633595.2	332101	Firmicutes	Clostridium	Clostridium drakei	SL1	Scaffold		ftp://ftp.ncbi.nlm.nih.gov/genomes/all/GCF/000/633/595/GCF_000633595.2_ASM63359v2
GCF_000633935.1	765873	Proteobacteria	Ectothiorhodospira	Ectothiorhodospira haloalkaliphila ATCC 51935	ATCC 51935	Scaffold	representative genome	ftp://ftp.ncbi.nlm.nih.gov/genomes/all/GCF/000/633/935/GCF_000633935.1_ASM63393v1
GCF_000636295.1	1413599	Firmicutes	Staphylococcus	Staphylococcus aureus 08142-8	08142-8	Scaffold		ftp://ftp.ncbi.nlm.nih.gov/genomes/all/GCF/000/636/295/GCF_000636295.1_Stap_aure_08142-8_V1
GCF_000636515.1	1413425	Firmicutes	Staphylococcus	Staphylococcus aureus 1110803248	1110803248	Scaffold		ftp://ftp.ncbi.nlm.nih.gov/genomes/all/GCF/000/636/515/GCF_000636515.1_Stap_aure_1110803248_V1
GCF_000636735.1	1413437	Firmicutes	Staphylococcus	Staphylococcus aureus 1111206270	1111206270	Scaffold		ftp://ftp.ncbi.nlm.nih.gov/genomes/all/GCF/000/636/735/GCF_000636735.1_Stap_aure_1111206270_V1
GCF_000636975.1	1413366	Firmicutes	Staphylococcus	Staphylococcus aureus 12S00881	12S00881	Scaffold		ftp://ftp.ncbi.nlm.nih.gov/genomes/all/GCF/000/636/975/GCF_000636975.1_Stap_aure_12S00881_V1
GCF_000637195.1	1413387	Firmicutes	Staphylococcus	Staphylococcus aureus 18754-2	18754-2	Scaffold		ftp://ftp.ncbi.nlm.nih.gov/genomes/all/GCF/000/637/195/GCF_000637195.1_Stap_aure_18754-2_V1
GCF_000637415.1	1413524	Firmicutes	Staphylococcus	Staphylococcus aureus 2011-60-1490-31	2011-60-1490-31	Scaffold		ftp://ftp.ncbi.nlm.nih.gov/genomes/all/GCF/000/637/415/GCF_000637415.1_Stap_aure_2011-60-1490-31_V1
GCF_000637655.1	1413342	Firmicutes	Staphylococcus	Staphylococcus aureus 23237	23237	Scaffold		ftp://ftp.ncbi.nlm.nih.gov/genomes/all/GCF/000/637/655/GCF_000637655.1_Stap_aure_23237_V1
GCF_000637875.1	1413593	Firmicutes	Staphylococcus	Staphylococcus aureus 43P3	43P3	Scaffold		ftp://ftp.ncbi.nlm.nih.gov/genomes/all/GCF/000/637/875/GCF_000637875.1_Stap_aure_43P3_V1
GCF_000638115.1	1413413	Firmicutes	Staphylococcus	Staphylococcus aureus 56864-11	56864-11	Scaffold		ftp://ftp.ncbi.nlm.nih.gov/genomes/all/GCF/000/638/115/GCF_000638115.1_Stap_aure_56864-11_V1
GCF_000638315.1	1413392	Firmicutes	Staphylococcus	Staphylococcus aureus 87807-12	87807-12	Scaffold		ftp://ftp.ncbi.nlm.nih.gov/genomes/all/GCF/000/638/315/GCF_000638315.1_Stap_aure_87807-12_V1
GCF_000638635.1	1413482	Firmicutes	Staphylococcus	Staphylococcus aureus C2679	C2679	Scaffold		ftp://ftp.ncbi.nlm.nih.gov/genomes/all/GCF/000/638/635/GCF_000638635.1_Stap_aure_C2679_V1
GCF_000638855.1	1413457	Firmicutes	Staphylococcus	Staphylococcus aureus C4668	C4668	Scaffold		ftp://ftp.ncbi.nlm.nih.gov/genomes/all/GCF/000/638/855/GCF_000638855.1_Stap_aure_C4668_V1
GCF_000639095.1	1413568	Firmicutes	Staphylococcus	Staphylococcus aureus GD2010-061	GD2010-061	Scaffold		ftp://ftp.ncbi.nlm.nih.gov/genomes/all/GCF/000/639/095/GCF_000639095.1_Stap_aure_GD2010-061_V1
GCF_000008005.1	222523	Firmicutes	Bacillus	Bacillus cereus ATCC 10987	ATCC 10987	Complete Genome		ftp://ftp.ncbi.nlm.nih.gov/genomes/all/GCF/000/008/005/GCF_000008005.1_ASM800v1
GCF_000011505.1	282458	Firmicutes	Staphylococcus	Staphylococcus aureus subsp. aureus MRSA252	MRSA252	Complete Genome		ftp://ftp.ncbi.nlm.nih.gov/genomes/all/GCF/000/011/505/GCF_000011505.1_ASM1150v1
GCF_000016525.1	420247	Euryarchaeota	Methanobrevibacter	Methanobrevibacter smithii ATCC 35061	ATCC 35061; PS; DSMZ 861	Complete Genome	representative genome	ftp://ftp.ncbi.nlm.nih.gov/genomes/all/GCF/000/016/525/GCF_000016525.1_ASM1652v1
GCF_000020765.1	552526	Firmicutes	Streptococcus	Streptococcus equi subsp. zooepidemicus MGCS10565	MGCS10565; ATCC BAA1716	Complete Genome		ftp://ftp.ncbi.nlm.nih.gov/genomes/all/GCF/000/020/765/GCF_000020765.1_ASM2076v1
GCF_000024125.1	313596	Bacteroidetes	Robiginitalea	Robiginitalea biformata HTCC2501	HTCC2501	Complete Genome	representative genome	ftp://ftp.ncbi.nlm.nih.gov/genomes/all/GCF/000/024/125/GCF_000024125.1_ASM2412v1
GCF_000143785.1	525257	Bacteroidetes	Chryseobacterium	Chryseobacterium gleum ATCC 35910	ATCC 35910	Scaffold		ftp://ftp.ncbi.nlm.nih.gov/genomes/all/GCF/000/143/785/GCF_000143785.1_ASM14378v1
GCF_000154505.1	411468	Firmicutes	Lachnoclostridium	[Clostridium] scindens ATCC 35704	ATCC 35704	Scaffold	representative genome	ftp://ftp.ncbi.nlm.nih.gov/genomes/all/GCF/000/154/505/GCF_000154505.1_ASM15450v1
GCF_000160975.1	1405	Firmicutes	Bacillus	Bacillus mycoides	AH621	Chromosome		ftp://ftp.ncbi.nlm.nih.gov/genomes/all/GCF/000/160/975/GCF_000160975.1_ASM16097v1
GCF_000167295.1	205919	Firmicutes	Bacillus	Bacillus anthracis str. Kruger B	Kruger B	Scaffold		ftp://ftp.ncbi.nlm.nih.gov/genomes/all/GCF/000/167/295/GCF_000167295.1_ASM16729v1
GCF_000173915.1	546270	Firmicutes	Gemella	Gemella haemolysans ATCC 10379	ATCC 10379	Contig	representative genome	ftp://ftp.ncbi.nlm.nih.gov/genomes/all/GCF/000/173/915/GCF_000173915.1_ASM17391v1
GCF_000178755.1	702434	Proteobacteria	Escherichia	Escherichia coli O157:H7 str. EC4191	EC4191	Contig		ftp://ftp.ncbi.nlm.nih.gov/genomes/all/GCF/000/178/755/GCF_000178755.1_ASM17875v1
GCF_000185625.1	665943	Actinobacteria	Eggerthella	Eggerthella sp. 1_3_56FAA	1_3_56FAA	Scaffold		ftp://ftp.ncbi.nlm.nih.gov/genomes/all/GCF/000/185/625/GCF_000185625.1_ASM18562v1
GCF_000191865.1	910310	Firmicutes	Turicibacter	Turicibacter sp. HGF1	HGF1	Contig		ftp://ftp.ncbi.nlm.nih.gov/genomes/all/GCF/000/191/865/GCF_000191865.1_ASM19186v1
GCF_000761925.1	1428423	Firmicutes	Oenococcus	Oenococcus oeni IOEB_C23	IOEB_C23	Contig		ftp://ftp.ncbi.nlm.nih.gov/genomes/all/GCF/000/761/925/GCF_000761925.1_Oeoe_IOEB_C23_1.0
GCF_000761945.1	1428430	Firmicutes	Oenococcus	Oenococcus oeni IOEB_L65_2	IOEB_L65_2	Contig		ftp://ftp.ncbi.nlm.nih.gov/genomes/all/GCF/000/761/945/GCF_000761945.1_Oeoe_IOEB_L65_2_1.0
GCF_000761955.1	1428438	Firmicutes	Oenococcus	Oenococcus oeni S14	S14	Contig		ftp://ftp.ncbi.nlm.nih.gov/genomes/all/GCF/000/761/955/GCF_000761955.1_Oeoe_S14_1.0
GCF_000761965.1	1428424	Firmicutes	Oenococcus	Oenococcus oeni IOEB_C28	IOEB_C28	Contig		ftp://ftp.ncbi.nlm.nih.gov/genomes/all/GCF/000/761/965/GCF_000761965.1_Oeoe_IOEB_C28_1.0
GCF_000761975.1	1428429	Firmicutes	Oenococcus	Oenococcus oeni IOEB_L40_4	IOEB_L40_4	Contig		ftp://ftp.ncbi.nlm.nih.gov/genomes/all/GCF/000/761/975/GCF_000761975.1_Oeoe_IOEB_L40_4_1.0
GCF_000762025.1	1428432	Firmicutes	Oenococcus	Oenococcus oeni IOEB_S436a	IOEB_S436a	Contig		ftp://ftp.ncbi.nlm.nih.gov/genomes/all/GCF/000/762/025/GCF_000762025.1_Oeoe_IOEB_S436a_1.0
GCF_000762045.1	1428425	Firmicutes	Oenococcus	Oenococcus oeni IOEB_C52	IOEB_C52	Contig		ftp://ftp.ncbi.nlm.nih.gov/genomes/all/GCF/000/762/045/GCF_000762045.1_Oeoe_IOEB_C52_1.0
GCF_000762065.1	1428415	Firmicutes	Oenococcus	Oenococcus oeni IOEB_1491	IOEB_1491	Contig		ftp://ftp.ncbi.nlm.nih.gov/genomes/all/GCF/000/762/065/GCF_000762065.1_Oeoe_IOEB_1491_1.0
GCF_000762085.1	1428441	Firmicutes	Oenococcus	Oenococcus oeni S19	S19	Contig		ftp://ftp.ncbi.nlm.nih.gov/genomes/all/GCF/000/762/085/GCF_000762085.1_Oeoe_S19_1.0
GCF_000762105.1	1428434	Firmicutes	Oenococcus	Oenococcus oeni IOEB_VF	IOEB_VF	Contig		ftp://ftp.ncbi.nlm.nih.gov/genomes/all/GCF/000/762/105/GCF_000762105.1_Oeoe_IOEB_VF_1.0
GCF_000762125.1	1428427	Firmicutes	Oenococcus	Oenococcus oeni IOEB_L18_3	IOEB_L18_3	Contig		ftp://ftp.ncbi.nlm.nih.gov/genomes/all/GCF/000/762/125/GCF_000762125.1_Oeoe_IOEB_L18_3_1.0
GCF_000762145.1	1428428	Firmicutes	Oenococcus	Oenococcus oeni IOEB_L26_1	IOEB_L26_1	Contig		ftp://ftp.ncbi.nlm.nih.gov/genomes/all/GCF/000/762/145/GCF_000762145.1_Oeoe_IOEB_L26_1_1.0
GCF_000762165.1	1428433	Firmicutes	Oenococcus	Oenococcus oeni IOEB_S450	IOEB_S450	Contig		ftp://ftp.ncbi.nlm.nih.gov/genomes/all/GCF/000/762/165/GCF_000762165.1_Oeoe_IOEB_S450_1.0
GCF_900101475.1	639004	Proteobacteria	Ruegeria	Ruegeria marina	CGMCC 1.9108	Scaffold	representative genome	ftp://ftp.ncbi.nlm.nih.gov/genomes/all/GCF/900/101/475/GCF_900101475.1_IMG-taxon_2617270884_annotated_assembly
GCF_900101495.1	1120976	Firmicutes	Alkaliphilus	Alkaliphilus peptidifermentans DSM 18978	DSM 18978	Scaffold	representative genome	ftp://ftp.ncbi.nlm.nih.gov/genomes/all/GCF/900/101/495/GCF_900101495.1_IMG-taxon_2599185223_annotated_assembly
GCF_900101505.1	561184	Proteobacteria	Mameliella	Mameliella alba	CGMCC 1.7290	Scaffold	representative genome	ftp://ftp.ncbi.nlm.nih.gov/genomes/all/GCF/900/101/505/GCF_900101505.1_IMG-taxon_2663762746_annotated_assembly
GCF_900101515.1	706570	Proteobacteria	Pseudomonas	Pseudomonas flexibilis	CGMCC 1.1365	Scaffold		ftp://ftp.ncbi.nlm.nih.gov/genomes/all/GCF/900/101/515/GCF_900101515.1_IMG-taxon_2596583557_annotated_assembly
GCF_900101525.1	191770	Firmicutes	Marinilactibacillus	Marinilactibacillus psychrotolerans	DSM 19582	Contig	representative genome	ftp://ftp.ncbi.nlm.nih.gov/genomes/all/GCF/900/101/525/GCF_900101525.1_IMG-taxon_2619619009_annotated_assembly
GCF_900101535.1	458197	Proteobacteria	Serratia	Serratia nematodiphila	CGMCC 1.6853	Scaffold		ftp://ftp.ncbi.nlm.nih.gov/genomes/all/GCF/900/101/535/GCF_900101535.1_IMG-taxon_2596583578_annotated_assembly
GCF_900101545.1	1882774	Proteobacteria	Variovorax	Variovorax sp. CF079	CF079	Scaffold		ftp://ftp.ncbi.nlm.nih.gov/genomes/all/GCF/900/101/545/GCF_900101545.1_IMG-taxon_2687453692_annotated_assembly
GCF_900101555.1	1761811	Actinobacteria	Mycobacterium	Mycobacterium sp. 365mftsu	365MFTsu	Scaffold		ftp://ftp.ncbi.nlm.nih.gov/genomes/all/GCF/900/101/555/GCF_900101555.1_IMG-taxon_2639762559_annotated_assembly
GCF_900101565.1	1502766	Actinobacteria	Rhodococcus	Rhodococcus sp. 164Chir2E	164Chir2E	Scaffold		ftp://ftp.ncbi.nlm.nih.gov/genomes/all/GCF/900/101/565/GCF_900101565.1_IMG-taxon_2593339195_annotated_assembly
GCF_900101575.1	1566196	Proteobacteria	Pseudomonas	Pseudomonas sp. NFACC37-1	NFACC37-1	Scaffold		ftp://ftp.ncbi.nlm.nih.gov/genomes/all/GCF/900/101/575/GCF_900101575.1_IMG-taxon_2599185323_annotated_assembly
GCF_900101585.1	67344	Actinobacteria	Streptomyces	Streptomyces prasinopilosus	CGMCC 4.3504	Scaffold		ftp://ftp.ncbi.nlm.nih.gov/genomes/all/GCF/900/101/585/GCF_900101585.1_IMG-taxon_2663762722_annotated_assembly
GCF_900101595.1	1761875	Firmicutes	Paenibacillus	Paenibacillus sp. cl123	CL123	Scaffold		ftp://ftp.ncbi.nlm.nih.gov/genomes/all/GCF/900/101/595/GCF_900101595.1_IMG-taxon_2636416068_annotated_assembly
GCF_900101605.1	185008	Firmicutes	Butyrivibrio	Butyrivibrio hungatei	XBD2006	Scaffold		ftp://ftp.ncbi.nlm.nih.gov/genomes/all/GCF/900/101/605/GCF_900101605.1_IMG-taxon_2595698227_annotated_assembly
GCF_900101615.1	938405	Proteobacteria	Belnapia	Belnapia rosea	CPCC 100156	Scaffold		ftp://ftp.ncbi.nlm.nih.gov/genomes/all/GCF/900/101/615/GCF_900101615.1_IMG-taxon_2623620456_annotated_assembly
GCF_900101625.1	1855315	Proteobacteria	Cupriavidus	Cupriavidus sp. YR651	YR651	Scaffold		ftp://ftp.ncbi.nlm.nih.gov/genomes/all/GCF/900/101/625/GCF_900101625.1_IMG-taxon_2615840592_annotated_assembly
GCF_900101635.1	1500276	Firmicutes	Lysinibacillus	Lysinibacillus sp. SG9	SG9	Scaffold		ftp://ftp.ncbi.nlm.nih.gov/genomes/all/GCF/900/101/635/GCF_900101635.1_IMG-taxon_2585428104_annotated_assembly
GCF_900101645.1	40841	Firmicutes	Succiniclasticum	Succiniclasticum ruminis	DSM 11005	Scaffold		ftp://ftp.ncbi.nlm.nih.gov/genomes/all/GCF/900/101/645/GCF_900101645.1_IMG-taxon_2623620478_annotated_assembly
GCF_900010755.1	494023	Actinobacteria	Paeniglutamicibacter	Paeniglutamicibacter antarcticus	W2	Contig	representative genome	ftp://ftp.ncbi.nlm.nih.gov/genomes/all/GCF/900/010/755/GCF_900010755.1_Pseudoclavibacter_helvolus_strain_W3
GCF_900010805.1	1520	Firmicutes	Clostridium	Clostridium beijerinckii		Complete Genome		ftp://ftp.ncbi.nlm.nih.gov/genomes/all/GCF/900/010/805/GCF_900010805.1_C._beijerinckii_DSM_6423
GCF_900010815.1	1496	Firmicutes	Clostridioides	Clostridioides difficile		Contig		ftp://ftp.ncbi.nlm.nih.gov/genomes/all/GCF/900/010/815/GCF_900010815.1_Peptoclostridium_difficile
GCF_900010825.1	1496	Firmicutes	Clostridioides	Clostridioides difficile		Contig		ftp://ftp.ncbi.nlm.nih.gov/genomes/all/GCF/900/010/825/GCF_900010825.1_Peptoclostridium_difficile
GCF_900010835.1	1496	Firmicutes	Clostridioides	Clostridioides difficile		Contig		ftp://ftp.ncbi.nlm.nih.gov/genomes/all/GCF/900/010/835/GCF_900010835.1_Peptoclostridium_difficile
GCF_900010845.1	1496	Firmicutes	Clostridioides	Clostridioides difficile		Contig		ftp://ftp.ncbi.nlm.nih.gov/genomes/all/GCF/900/010/845/GCF_900010845.1_Peptoclostridium_difficile
GCF_900010855.1	1496	Firmicutes	Clostridioides	Clostridioides difficile		Contig		ftp://ftp.ncbi.nlm.nih.gov/genomes/all/GCF/900/010/855/GCF_900010855.1_Peptoclostridium_difficile
GCF_900010865.1	1496	Firmicutes	Clostridioides	Clostridioides difficile		Contig		ftp://ftp.ncbi.nlm.nih.gov/genomes/all/GCF/900/010/865/GCF_900010865.1_Peptoclostridium_difficile
GCF_900010875.1	1496	Firmicutes	Clostridioides	Clostridioides difficile		Contig		ftp://ftp.ncbi.nlm.nih.gov/genomes/all/GCF/900/010/875/GCF_900010875.1_Peptoclostridium_difficile
GCF_900010885.1	1496	Firmicutes	Clostridioides	Clostridioides difficile		Contig		ftp://ftp.ncbi.nlm.nih.gov/genomes/all/GCF/900/010/885/GCF_900010885.1_Peptoclostridium_difficile
GCF_900010895.1	1496	Firmicutes	Clostridioides	Clostridioides difficile		Contig		ftp://ftp.ncbi.nlm.nih.gov/genomes/all/GCF/900/010/895/GCF_900010895.1_Peptoclostridium_difficile
GCF_900010905.1	1496	Firmicutes	Clostridioides	Clostridioides difficile		Contig		ftp://ftp.ncbi.nlm.nih.gov/genomes/all/GCF/900/010/905/GCF_900010905.1_Peptoclostridium_difficile
GCF_900142985.1	1437360	Proteobacteria	Bradyrhizobium	Bradyrhizobium erythrophlei	GAS401	Chromosome	representative genome	ftp://ftp.ncbi.nlm.nih.gov/genomes/all/GCF/900/142/985/GCF_900142985.1_IMG-taxon_2695420919_annotated_assembly
GCF_900142995.1	447595	Firmicutes	Caldanaerovirga	Caldanaerovirga acetigignens	DSM 18802	Scaffold	representative genome	ftp://ftp.ncbi.nlm.nih.gov/genomes/all/GCF/900/142/995/GCF_900142995.1_IMG-taxon_2599185231_annotated_assembly
GCF_900143005.1	134849	Actinobacteria	Cryptosporangium	Cryptosporangium aurantiacum	DSM 46144	Scaffold	representative genome	ftp://ftp.ncbi.nlm.nih.gov/genomes/all/GCF/900/143/005/GCF_900143005.1_IMG-taxon_2700988713_annotated_assembly
GCF_900143015.1	1896202	Fibrobacteres	Fibrobacter	Fibrobacter sp. UWB11	UWB11	Contig		ftp://ftp.ncbi.nlm.nih.gov/genomes/all/GCF/900/143/015/GCF_900143015.1_IMG-taxon_2703719254_annotated_assembly
GCF_900143025.1	1265	Firmicutes	Ruminococcus	Ruminococcus flavefaciens	Y1	Scaffold		ftp://ftp.ncbi.nlm.nih.gov/genomes/all/GCF/900/143/025/GCF_900143025.1_IMG-taxon_2623620473_annotated_assembly
GCF_900143035.1	1304	Firmicutes	Streptococcus	Streptococcus salivarius	ATCC 7073	Scaffold		ftp://ftp.ncbi.nlm.nih.gov/genomes/all/GCF/900/143/035/GCF_900143035.1_IMG-taxon_2687453658_annotated_assembly
GCF_900143045.1	54121	Firmicutes	Halanaerobium	Halanaerobium congolense	101214	Scaffold		ftp://ftp.ncbi.nlm.nih.gov/genomes/all/GCF/900/143/045/GCF_900143045.1_IMG-taxon_2642422586_annotated_assembly
GCF_900143055.1	1896217	Fibrobacteres	Fibrobacter	Fibrobacter sp. UWR3	UWR3	Contig		ftp://ftp.ncbi.nlm.nih.gov/genomes/all/GCF/900/143/055/GCF_900143055.1_IMG-taxon_2703719264_annotated_assembly
GCF_900143065.1	551987	Proteobacteria	Duganella	Duganella sacchari	Sac-22	Scaffold	representative genome	ftp://ftp.ncbi.nlm.nih.gov/genomes/all/GCF/900/143/065/GCF_900143065.1_IMG-taxon_2651870174_annotated_assembly
GCF_000704525.1	1444237	Proteobacteria	Escherichia	Escherichia coli 2-460-02_S4_C2	2-460-02_S4_C2	Contig		ftp://ftp.ncbi.nlm.nih.gov/genomes/all/GCF/000/704/525/GCF_000704525.1_ASM70452v1
GCF_000704545.1	1444267	Proteobacteria	Escherichia	Escherichia coli 2-460-02_S4_C3	2-460-02_S4_C3	Contig		ftp://ftp.ncbi.nlm.nih.gov/genomes/all/GCF/000/704/545/GCF_000704545.1_ASM70454v1
GCF_000704565.1	1444045	Proteobacteria	Escherichia	Escherichia coli 2-474-04_S1_C1	2-474-04_S1_C1	Contig		ftp://ftp.ncbi.nlm.nih.gov/genomes/all/GCF/000/704/565/GCF_000704565.1_ASM70456v1
GCF_000704585.1	1444127	Proteobacteria	Escherichia	Escherichia coli 2-474-04_S3_C1	2-474-04_S3_C1	Contig		ftp://ftp.ncbi.nlm.nih.gov/genomes/all/GCF/000/704/585/GCF_000704585.1_ASM70458v1
GCF_000704605.1	1444156	Proteobacteria	Escherichia	Escherichia coli 2-474-04_S3_C2	2-474-04_S3_C2	Contig		ftp://ftp.ncbi.nlm.nih.gov/genomes/all/GCF/000/704/605/GCF_000704605.1_ASM70460v1
GCF_000704625.1	1444099	Proteobacteria	Escherichia	Escherichia coli 2-427-07_S1_C3	2-427-07_S1_C3	Contig		ftp://ftp.ncbi.nlm.nih.gov/genomes/all/GCF/000/704/625/GCF_000704625.1_ASM70462v1
GCF_000704645.1	1444074	Proteobacteria	Escherichia	Escherichia coli 2-474-04_S1_C2	2-474-04_S1_C2	Contig		ftp://ftp.ncbi.nlm.nih.gov/genomes/all/GCF/000/704/645/GCF_000704645.1_ASM70464v1
GCF_000704665.1	1444185	Proteobacteria	Escherichia	Escherichia coli 2-474-04_S3_C3	2-474-04_S3_C3	Contig		ftp://ftp.ncbi.nlm.nih.gov/genomes/all/GCF/000/704/665/GCF_000704665.1_ASM70466v1
GCF_000704685.1	1444054	Proteobacteria	Escherichia	Escherichia coli 3-020-07_S1_C1	3-020-07_S1_C1	Contig		ftp://ftp.ncbi.nlm.nih.gov/genomes/all/GCF/000/704/685/GCF_000704685.1_ASM70468v1
GCF_000704705.1	1444238	Proteobacteria	Escherichia	Escherichia coli 2-474-04_S4_C2	2-474-04_S4_C2	Contig		ftp://ftp.ncbi.nlm.nih.gov/genomes/all/GCF/000/704/705/GCF_000704705.1_ASM70470v1
GCF_000704725.1	1444268	Proteobacteria	Escherichia	Escherichia coli 2-474-04_S4_C3	2-474-04_S4_C3	Contig		ftp://ftp.ncbi.nlm.nih.gov/genomes/all/GCF/000/704/725/GCF_000704725.1_ASM70472v1
GCF_001072655.1	40324	Proteobacteria	Stenotrophomonas	Stenotrophomonas maltophilia	376_SMAL	Scaffold		ftp://ftp.ncbi.nlm.nih.gov/genomes/all/GCF/001/072/655/GCF_001072655.1_ASM107265v1
GCF_001072665.1	257758	Firmicutes	Streptococcus	Streptococcus pseudopneumoniae	380_SPSE	Contig		ftp://ftp.ncbi.nlm.nih.gov/genomes/all/GCF/001/072/665/GCF_001072665.1_ASM107266v1
GCF_001072685.1	1282	Firmicutes	Staphylococcus	Staphylococcus epidermidis	384_SEPI	Scaffold		ftp://ftp.ncbi.nlm.nih.gov/genomes/all/GCF/001/072/685/GCF_001072685.1_ASM107268v1
GCF_001072715.1	1282	Firmicutes	Staphylococcus	Staphylococcus epidermidis	393_SEPI	Contig		ftp://ftp.ncbi.nlm.nih.gov/genomes/all/GCF/001/072/715/GCF_001072715.1_ASM107271v1
GCF_001072735.1	1134687	Proteobacteria	Klebsiella	Klebsiella michiganensis	397_KOXY	Scaffold		ftp://ftp.ncbi.nlm.nih.gov/genomes/all/GCF/001/072/735/GCF_001072735.1_ASM107273v1
GCF_001072745.1	1579341	Firmicutes	Streptococcus	Streptococcus sp. 400_SSPC	400_SSPC	Scaffold		ftp://ftp.ncbi.nlm.nih.gov/genomes/all/GCF/001/072/745/GCF_001072745.1_ASM107274v1
GCF_001072775.1	1282	Firmicutes	Staphylococcus	Staphylococcus epidermidis	402_SEPI	Scaffold		ftp://ftp.ncbi.nlm.nih.gov/genomes/all/GCF/001/072/775/GCF_001072775.1_ASM107277v1
GCF_001072795.1	1282	Firmicutes	Staphylococcus	Staphylococcus epidermidis	407_SEPI	Scaffold		ftp://ftp.ncbi.nlm.nih.gov/genomes/all/GCF/001/072/795/GCF_001072795.1_ASM107279v1
GCF_001072815.1	1311	Firmicutes	Streptococcus	Streptococcus agalactiae	408_SAGA	Contig		ftp://ftp.ncbi.nlm.nih.gov/genomes/all/GCF/001/072/815/GCF_001072815.1_ASM107281v1
GCF_001072835.1	1134687	Proteobacteria	Klebsiella	Klebsiella michiganensis	409_KOXY	Scaffold		ftp://ftp.ncbi.nlm.nih.gov/genomes/all/GCF/001/072/835/GCF_001072835.1_ASM107283v1
GCF_001072845.1	40324	Proteobacteria	Stenotrophomonas	Stenotrophomonas maltophilia	416_SMAL	Scaffold		ftp://ftp.ncbi.nlm.nih.gov/genomes/all/GCF/001/072/845/GCF_001072845.1_ASM107284v1
GCF_000356245.1	1116036	Proteobacteria	Escherichia	Escherichia coli 2875150	2875150	Contig		ftp://ftp.ncbi.nlm.nih.gov/genomes/all/GCF/000/356/245/GCF_000356245.1_ASM35624v1
GCF_000356265.2	1116110	Proteobacteria	Escherichia	Escherichia coli BCE008_MS-01	BCE008_MS-01	Contig		ftp://ftp.ncbi.nlm.nih.gov/genomes/all/GCF/000/356/265/GCF_000356265.2_ASM35626v2
GCF_000356285.2	1116114	Proteobacteria	Escherichia	Escherichia coli BCE011_MS-01	BCE011_MS-01	Contig		ftp://ftp.ncbi.nlm.nih.gov/genomes/all/GCF/000/356/285/GCF_000356285.2_ASM35628v2
GCF_000356305.2	1116104	Proteobacteria	Escherichia	Escherichia coli 180200	180200	Contig		ftp://ftp.ncbi.nlm.nih.gov/genomes/all/GCF/000/356/305/GCF_000356305.2_ASM35630v2
GCF_000356325.2	1116005	Proteobacteria	Escherichia	Escherichia coli 2730350	2730350	Contig		ftp://ftp.ncbi.nlm.nih.gov/genomes/all/GCF/000/356/325/GCF_000356325.2_ASM35632v2
GCF_000356345.2	1116108	Proteobacteria	Escherichia	Escherichia coli 178900	178900	Contig		ftp://ftp.ncbi.nlm.nih.gov/genomes/all/GCF/000/356/345/GCF_000356345.2_ASM35634v2
GCF_000356365.2	1116109	Proteobacteria	Escherichia	Escherichia coli 179550	179550	Contig		ftp://ftp.ncbi.nlm.nih.gov/genomes/all/GCF/000/356/365/GCF_000356365.2_ASM35636v2
GCF_000356385.1	1116116	Proteobacteria	Escherichia	Escherichia coli BCE030_MS-09	BCE030_MS-09	Contig		ftp://ftp.ncbi.nlm.nih.gov/genomes/all/GCF/000/356/385/GCF_000356385.1_ASM35638v1
GCF_000356405.2	1116117	Proteobacteria	Escherichia	Escherichia coli BCE032_MS-12	BCE032_MS-12	Contig		ftp://ftp.ncbi.nlm.nih.gov/genomes/all/GCF/000/356/405/GCF_000356405.2_ASM35640v2
GCF_000356425.2	1116137	Proteobacteria	Escherichia	Escherichia coli MP021561.3	MP021561.3	Contig		ftp://ftp.ncbi.nlm.nih.gov/genomes/all/GCF/000/356/425/GCF_000356425.2_ASM35642v2
GCF_000356445.2	1116022	Proteobacteria	Escherichia	Escherichia coli 2860650	2860650	Contig		ftp://ftp.ncbi.nlm.nih.gov/genomes/all/GCF/000/356/445/GCF_000356445.2_ASM35644v2
GCF_000356465.2	1116024	Proteobacteria	Escherichia	Escherichia coli 2862600	2862600	Contig		ftp://ftp.ncbi.nlm.nih.gov/genomes/all/GCF/000/356/465/GCF_000356465.2_ASM35646v2
GCF_000356485.2	1116025	Proteobacteria	Escherichia	Escherichia coli 2864350	2864350	Contig		ftp://ftp.ncbi.nlm.nih.gov/genomes/all/GCF/000/356/485/GCF_000356485.2_ASM35648v2
GCF_000356505.2	1116027	Proteobacteria	Escherichia	Escherichia coli 2866350	2866350	Contig		ftp://ftp.ncbi.nlm.nih.gov/genomes/all/GCF/000/356/505/GCF_000356505.2_ASM35650v2
GCF_000356525.2	1116147	Proteobacteria	Escherichia	Escherichia coli P0298942.10	P0298942.10	Contig		ftp://ftp.ncbi.nlm.nih.gov/genomes/all/GCF/000/356/525/GCF_000356525.2_ASM35652v2
GCF_000356545.1	1116073	Proteobacteria	Escherichia	Escherichia coli P0302293.2	P0302293.2	Contig		ftp://ftp.ncbi.nlm.nih.gov/genomes/all/GCF/000/356/545/GCF_000356545.1_ASM35654v1
GCF_900194295.1	1313	Firmicutes	Streptococcus	Streptococcus pneumoniae	3063STDY5801711	Scaffold		ftp://ftp.ncbi.nlm.nih.gov/genomes/all/GCF/900/194/295/GCF_900194295.1_13682_1_50
GCF_900194305.1	1313	Firmicutes	Streptococcus	Streptococcus pneumoniae	3063STDY5801712	Scaffold		ftp://ftp.ncbi.nlm.nih.gov/genomes/all/GCF/900/194/305/GCF_900194305.1_13682_1_51
GCF_900194315.1	1313	Firmicutes	Streptococcus	Streptococcus pneumoniae	3063STDY5801713	Scaffold		ftp://ftp.ncbi.nlm.nih.gov/genomes/all/GCF/900/194/315/GCF_900194315.1_13682_2_52
GCF_900194325.1	1313	Firmicutes	Streptococcus	Streptococcus pneumoniae	3063STDY5801715	Scaffold		ftp://ftp.ncbi.nlm.nih.gov/genomes/all/GCF/900/194/325/GCF_900194325.1_13682_1_54
GCF_900194335.1	1313	Firmicutes	Streptococcus	Streptococcus pneumoniae	3063STDY5801714	Scaffold		ftp://ftp.ncbi.nlm.nih.gov/genomes/all/GCF/900/194/335/GCF_900194335.1_13682_2_53
GCF_900194345.1	1313	Firmicutes	Streptococcus	Streptococcus pneumoniae	3063STDY5801716	Scaffold		ftp://ftp.ncbi.nlm.nih.gov/genomes/all/GCF/900/194/345/GCF_900194345.1_13682_1_55
GCF_900194355.1	1313	Firmicutes	Streptococcus	Streptococcus pneumoniae	3063STDY5801717	Scaffold		ftp://ftp.ncbi.nlm.nih.gov/genomes/all/GCF/900/194/355/GCF_900194355.1_13682_1_56
GCF_900194365.1	1313	Firmicutes	Streptococcus	Streptococcus pneumoniae	3063STDY5801718	Scaffold		ftp://ftp.ncbi.nlm.nih.gov/genomes/all/GCF/900/194/365/GCF_900194365.1_13682_2_57
GCF_900194375.1	1313	Firmicutes	Streptococcus	Streptococcus pneumoniae	3063STDY5801719	Scaffold		ftp://ftp.ncbi.nlm.nih.gov/genomes/all/GCF/900/194/375/GCF_900194375.1_13682_1_58
GCF_900194385.1	1313	Firmicutes	Streptococcus	Streptococcus pneumoniae	3063STDY5801720	Scaffold		ftp://ftp.ncbi.nlm.nih.gov/genomes/all/GCF/900/194/385/GCF_900194385.1_13682_1_59
GCF_900194395.1	1313	Firmicutes	Streptococcus	Streptococcus pneumoniae	3063STDY5861142	Scaffold		ftp://ftp.ncbi.nlm.nih.gov/genomes/all/GCF/900/194/395/GCF_900194395.1_14937_1_21
GCF_900194405.1	1313	Firmicutes	Streptococcus	Streptococcus pneumoniae	3063STDY5801722	Scaffold		ftp://ftp.ncbi.nlm.nih.gov/genomes/all/GCF/900/194/405/GCF_900194405.1_13682_1_61
GCF_900194415.1	1313	Firmicutes	Streptococcus	Streptococcus pneumoniae	3063STDY5801725	Scaffold		ftp://ftp.ncbi.nlm.nih.gov/genomes/all/GCF/900/194/415/GCF_900194415.1_13682_2_64
GCF_900194425.1	1313	Firmicutes	Streptococcus	Streptococcus pneumoniae	3063STDY5801724	Scaffold		ftp://ftp.ncbi.nlm.nih.gov/genomes/all/GCF/900/194/425/GCF_900194425.1_13682_1_63
GCF_900194435.1	1313	Firmicutes	Streptococcus	Streptococcus pneumoniae	3063STDY5801723	Scaffold		ftp://ftp.ncbi.nlm.nih.gov/genomes/all/GCF/900/194/435/GCF_900194435.1_13682_2_62
GCF_900194445.1	1313	Firmicutes	Streptococcus	Streptococcus pneumoniae	3063STDY5801727	Scaffold		ftp://ftp.ncbi.nlm.nih.gov/genomes/all/GCF/900/194/445/GCF_900194445.1_13682_2_66
GCF_900194455.1	1313	Firmicutes	Streptococcus	Streptococcus pneumoniae	3063STDY5801726	Scaffold		ftp://ftp.ncbi.nlm.nih.gov/genomes/all/GCF/900/194/455/GCF_900194455.1_13682_2_65
GCF_900194465.1	1313	Firmicutes	Streptococcus	Streptococcus pneumoniae	3063STDY5861150	Scaffold		ftp://ftp.ncbi.nlm.nih.gov/genomes/all/GCF/900/194/465/GCF_900194465.1_14937_1_22
GCF_900194475.1	1313	Firmicutes	Streptococcus	Streptococcus pneumoniae	3063STDY5801728	Scaffold		ftp://ftp.ncbi.nlm.nih.gov/genomes/all/GCF/900/194/475/GCF_900194475.1_13682_2_67
GCF_900194485.1	1313	Firmicutes	Streptococcus	Streptococcus pneumoniae	3063STDY5801730	Scaffold		ftp://ftp.ncbi.nlm.nih.gov/genomes/all/GCF/900/194/485/GCF_900194485.1_13682_1_69
GCF_900194495.1	1313	Firmicutes	Streptococcus	Streptococcus pneumoniae	3063STDY5801729	Scaffold		ftp://ftp.ncbi.nlm.nih.gov/genomes/all/GCF/900/194/495/GCF_900194495.1_13682_2_68
GCF_900194505.1	1313	Firmicutes	Streptococcus	Streptococcus pneumoniae	3063STDY5861158	Scaffold		ftp://ftp.ncbi.nlm.nih.gov/genomes/all/GCF/900/194/505/GCF_900194505.1_14937_1_23
GCF_900194515.1	1313	Firmicutes	Streptococcus	Streptococcus pneumoniae	3063STDY5801731	Scaffold		ftp://ftp.ncbi.nlm.nih.gov/genomes/all/GCF/900/194/515/GCF_900194515.1_13682_1_70
GCF_002571725.1	1890302	Firmicutes	Bacillus	Bacillus wiedmannii	AFS065610	Scaffold		ftp://ftp.ncbi.nlm.nih.gov/genomes/all/GCF/002/571/725/GCF_002571725.1_ASM257172v1
GCF_002572065.1	64104	Firmicutes	Bacillus	Bacillus pseudomycoides	AFS064122	Scaffold		ftp://ftp.ncbi.nlm.nih.gov/genomes/all/GCF/002/572/065/GCF_002572065.1_ASM257206v1
GCF_002572305.1	64104	Firmicutes	Bacillus	Bacillus pseudomycoides	AFS065710	Scaffold		ftp://ftp.ncbi.nlm.nih.gov/genomes/all/GCF/002/572/305/GCF_002572305.1_ASM257230v1
GCF_002572615.1	1747	Actinobacteria	Cutibacterium	Cutibacterium acnes	1978-11-01	Contig		ftp://ftp.ncbi.nlm.nih.gov/genomes/all/GCF/002/572/615/GCF_002572615.1_ASM257261v1
GCF_002572865.1	1280	Firmicutes	Staphylococcus	Staphylococcus aureus	363P	Scaffold		ftp://ftp.ncbi.nlm.nih.gov/genomes/all/GCF/002/572/865/GCF_002572865.1_ASM257286v1
GCF_002573185.1	562	Proteobacteria	Escherichia	Escherichia coli	10_Esco_CA-NL	Scaffold		ftp://ftp.ncbi.nlm.nih.gov/genomes/all/GCF/002/573/185/GCF_002573185.1_ASM257318v1
GCF_002573465.1	562	Proteobacteria	Escherichia	Escherichia coli	21_Esco_HA-NL	Scaffold		ftp://ftp.ncbi.nlm.nih.gov/genomes/all/GCF/002/573/465/GCF_002573465.1_ASM257346v1
GCF_002573815.1	470	Proteobacteria	Acinetobacter	Acinetobacter baumannii	LoGeIst3-1	Scaffold		ftp://ftp.ncbi.nlm.nih.gov/genomes/all/GCF/002/573/815/GCF_002573815.1_ASM257381v1
GCF_002574265.1	1428	Firmicutes	Bacillus	Bacillus thuringiensis	AFS057244	Scaffold		ftp://ftp.ncbi.nlm.nih.gov/genomes/all/GCF/002/574/265/GCF_002574265.1_ASM257426v1
GCF_002574505.1	1428	Firmicutes	Bacillus	Bacillus thuringiensis	AFS055470	Scaffold		ftp://ftp.ncbi.nlm.nih.gov/genomes/all/GCF/002/574/505/GCF_002574505.1_ASM257450v1
GCF_002574805.1	1428	Firmicutes	Bacillus	Bacillus thuringiensis	AFS056280	Scaffold		ftp://ftp.ncbi.nlm.nih.gov/genomes/all/GCF/002/574/805/GCF_002574805.1_ASM257480v1
GCF_002575285.1	1404	Firmicutes	Bacillus	Bacillus megaterium	AFS052959	Scaffold		ftp://ftp.ncbi.nlm.nih.gov/genomes/all/GCF/002/575/285/GCF_002575285.1_ASM257528v1
GCF_002575685.1	1404	Firmicutes	Bacillus	Bacillus megaterium	AFS049546	Scaffold		ftp://ftp.ncbi.nlm.nih.gov/genomes/all/GCF/002/575/685/GCF_002575685.1_ASM257568v1
GCF_002575935.1	1396	Firmicutes	Bacillus	Bacillus cereus	AFS047280	Scaffold		ftp://ftp.ncbi.nlm.nih.gov/genomes/all/GCF/002/575/935/GCF_002575935.1_ASM257593v1
GCF_002576165.1	1396	Firmicutes	Bacillus	Bacillus cereus	AFS045348	Scaffold		ftp://ftp.ncbi.nlm.nih.gov/genomes/all/GCF/002/576/165/GCF_002576165.1_ASM257616v1
GCF_002576405.1	1428	Firmicutes	Bacillus	Bacillus thuringiensis	AFS043499	Scaffold		ftp://ftp.ncbi.nlm.nih.gov/genomes/all/GCF/002/576/405/GCF_002576405.1_ASM257640v1
GCF_002911135.1	573	Proteobacteria	Klebsiella	Klebsiella pneumoniae	CST_2_4	Contig		ftp://ftp.ncbi.nlm.nih.gov/genomes/all/GCF/002/911/135/GCF_002911135.1_ASM291113v1
GCF_002911155.1	573	Proteobacteria	Klebsiella	Klebsiella pneumoniae	CST_1_3	Contig		ftp://ftp.ncbi.nlm.nih.gov/genomes/all/GCF/002/911/155/GCF_002911155.1_ASM291115v1
GCF_002911165.1	573	Proteobacteria	Klebsiella	Klebsiella pneumoniae	CST_2_2	Contig		ftp://ftp.ncbi.nlm.nih.gov/genomes/all/GCF/002/911/165/GCF_002911165.1_ASM291116v1
GCF_002911215.1	562	Proteobacteria	Escherichia	Escherichia coli	A92	Contig		ftp://ftp.ncbi.nlm.nih.gov/genomes/all/GCF/002/911/215/GCF_002911215.1_ASM291121v1
GCF_002911225.1	562	Proteobacteria	Escherichia	Escherichia coli	Cp4Salp37	Contig		ftp://ftp.ncbi.nlm.nih.gov/genomes/all/GCF/002/911/225/GCF_002911225.1_ASM291122v1
GCF_002911255.1	562	Proteobacteria	Escherichia	Escherichia coli	H2S5	Contig		ftp://ftp.ncbi.nlm.nih.gov/genomes/all/GCF/002/911/255/GCF_002911255.1_ASM291125v1
GCF_002911265.1	562	Proteobacteria	Escherichia	Escherichia coli	A351	Contig		ftp://ftp.ncbi.nlm.nih.gov/genomes/all/GCF/002/911/265/GCF_002911265.1_ASM291126v1
GCF_002911295.1	562	Proteobacteria	Escherichia	Escherichia coli	H1S10	Contig		ftp://ftp.ncbi.nlm.nih.gov/genomes/all/GCF/002/911/295/GCF_002911295.1_ASM291129v1
GCF_002911315.1	562	Proteobacteria	Escherichia	Escherichia coli	Cp6Salp8	Contig		ftp://ftp.ncbi.nlm.nih.gov/genomes/all/GCF/002/911/315/GCF_002911315.1_ASM291131v1
GCF_002911325.1	562	Proteobacteria	Escherichia	Escherichia coli	A359	Contig		ftp://ftp.ncbi.nlm.nih.gov/genomes/all/GCF/002/911/325/GCF_002911325.1_ASM291132v1
GCF_002911335.1	562	Proteobacteria	Escherichia	Escherichia coli	A369	Contig		ftp://ftp.ncbi.nlm.nih.gov/genomes/all/GCF/002/911/335/GCF_002911335.1_ASM291133v1
GCF_002911375.1	562	Proteobacteria	Escherichia	Escherichia coli	A52	Contig		ftp://ftp.ncbi.nlm.nih.gov/genomes/all/GCF/002/911/375/GCF_002911375.1_ASM291137v1
GCF_002911395.1	562	Proteobacteria	Escherichia	Escherichia coli	96T	Contig		ftp://ftp.ncbi.nlm.nih.gov/genomes/all/GCF/002/911/395/GCF_002911395.1_ASM291139v1
GCF_002911415.1	562	Proteobacteria	Escherichia	Escherichia coli	8F	Contig		ftp://ftp.ncbi.nlm.nih.gov/genomes/all/GCF/002/911/415/GCF_002911415.1_ASM291141v1
GCF_002911435.1	562	Proteobacteria	Escherichia	Escherichia coli	2021-04-07	Contig		ftp://ftp.ncbi.nlm.nih.gov/genomes/all/GCF/002/911/435/GCF_002911435.1_ASM291143v1
GCF_002911455.1	666	Proteobacteria	Vibrio	Vibrio cholerae	5879	Scaffold		ftp://ftp.ncbi.nlm.nih.gov/genomes/all/GCF/002/911/455/GCF_002911455.1_ASM291145v1
GCF_002911475.1	2080222	Firmicutes	Lactobacillus	Lactobacillus sp. HT06-2	HT06-2	Scaffold		ftp://ftp.ncbi.nlm.nih.gov/genomes/all/GCF/002/911/475/GCF_002911475.1_ASM291147v1
GCF_002911505.1	1781	Actinobacteria	Mycobacterium	Mycobacterium marinum	M	Contig		ftp://ftp.ncbi.nlm.nih.gov/genomes/all/GCF/002/911/505/GCF_002911505.1_ASM291150v1
GCF_002911515.1	1781	Actinobacteria	Mycobacterium	Mycobacterium marinum	1218RDel	Contig		ftp://ftp.ncbi.nlm.nih.gov/genomes/all/GCF/002/911/515/GCF_002911515.1_ASM291151v1
GCF_002911575.1	1131442	Actinobacteria	Mycobacterium	Mycobacterium marinum E11	E11	Contig		ftp://ftp.ncbi.nlm.nih.gov/genomes/all/GCF/002/911/575/GCF_002911575.1_ASM291157v1
GCF_002911595.1	1781	Actinobacteria	Mycobacterium	Mycobacterium marinum	1218R	Contig		ftp://ftp.ncbi.nlm.nih.gov/genomes/all/GCF/002/911/595/GCF_002911595.1_ASM291159v1
GCF_002911615.1	2079201	Actinobacteria	Microbacterium	Microbacterium sp. CJ77	CJ77	Contig		ftp://ftp.ncbi.nlm.nih.gov/genomes/all/GCF/002/911/615/GCF_002911615.1_ASM291161v1
GCF_002027385.1	192	Proteobacteria	Azospirillum	Azospirillum brasilense	Sp 7	Contig		ftp://ftp.ncbi.nlm.nih.gov/genomes/all/GCF/002/027/385/GCF_002027385.1_ASM202738v1
GCF_002027405.1	1597	Firmicutes	Lactobacillus	Lactobacillus paracasei	W16	Contig		ftp://ftp.ncbi.nlm.nih.gov/genomes/all/GCF/002/027/405/GCF_002027405.1_ASM202740v1
GCF_002027415.1	1597	Firmicutes	Lactobacillus	Lactobacillus paracasei	W14	Contig		ftp://ftp.ncbi.nlm.nih.gov/genomes/all/GCF/002/027/415/GCF_002027415.1_ASM202741v1
GCF_002027445.1	192	Proteobacteria	Azospirillum	Azospirillum brasilense	V6	Contig		ftp://ftp.ncbi.nlm.nih.gov/genomes/all/GCF/002/027/445/GCF_002027445.1_ASM202744v1
GCF_002027465.1	430556	Proteobacteria	Francisella	Francisella tularensis subsp. holarctica FSC022	FSC022	Contig		ftp://ftp.ncbi.nlm.nih.gov/genomes/all/GCF/002/027/465/GCF_002027465.1_ASM202746v1
GCF_002027475.1	1352	Firmicutes	Enterococcus	Enterococcus faecium	LIM559	Contig		ftp://ftp.ncbi.nlm.nih.gov/genomes/all/GCF/002/027/475/GCF_002027475.1_ASM202747v1
GCF_002027505.1	1352	Firmicutes	Enterococcus	Enterococcus faecium	LIM695	Contig		ftp://ftp.ncbi.nlm.nih.gov/genomes/all/GCF/002/027/505/GCF_002027505.1_ASM202750v1
GCF_002027515.1	1352	Firmicutes	Enterococcus	Enterococcus faecium	LIM699	Contig		ftp://ftp.ncbi.nlm.nih.gov/genomes/all/GCF/002/027/515/GCF_002027515.1_ASM202751v1
GCF_002027545.1	477	Proteobacteria	Moraxella	Moraxella lacunata	CCUG 4441	Scaffold		ftp://ftp.ncbi.nlm.nih.gov/genomes/all/GCF/002/027/545/GCF_002027545.1_ASM202754v1
GCF_002027555.1	60442	Proteobacteria	Moraxella	Moraxella equi	CCUG 4950	Scaffold		ftp://ftp.ncbi.nlm.nih.gov/genomes/all/GCF/002/027/555/GCF_002027555.1_ASM202755v1
GCF_002027585.1	34059	Proteobacteria	Moraxella	Moraxella atlantae	CCUG 6415	Scaffold		ftp://ftp.ncbi.nlm.nih.gov/genomes/all/GCF/002/027/585/GCF_002027585.1_ASM202758v1
GCF_002027605.1	83334	Proteobacteria	Escherichia	Escherichia coli O157:H7	LEN02-0647-1	Contig		ftp://ftp.ncbi.nlm.nih.gov/genomes/all/GCF/002/027/605/GCF_002027605.1_ASM202760v1
GCF_002027615.1	680	Proteobacteria	Vibrio	Vibrio campbellii	LB102	Scaffold		ftp://ftp.ncbi.nlm.nih.gov/genomes/all/GCF/002/027/615/GCF_002027615.1_ASM202761v1
GCF_002027645.1	83334	Proteobacteria	Escherichia	Escherichia coli O157:H7	LEN02-9121-1	Contig		ftp://ftp.ncbi.nlm.nih.gov/genomes/all/GCF/002/027/645/GCF_002027645.1_ASM202764v1
GCF_002027685.1	83334	Proteobacteria	Escherichia	Escherichia coli O157:H7	LEN03-5497-2	Contig		ftp://ftp.ncbi.nlm.nih.gov/genomes/all/GCF/002/027/685/GCF_002027685.1_ASM202768v1
GCF_002027705.1	1469647	Firmicutes	Paenibacillus	Paenibacillus ferrarius	CY1	Scaffold		ftp://ftp.ncbi.nlm.nih.gov/genomes/all/GCF/002/027/705/GCF_002027705.1_ASM202770v1
GCF_001140285.1	1313	Firmicutes	Streptococcus	Streptococcus pneumoniae	9N/2	Scaffold		ftp://ftp.ncbi.nlm.nih.gov/genomes/all/GCF/001/140/285/GCF_001140285.1_5242_2_5
GCF_001140305.1	90370	Proteobacteria	Salmonella	Salmonella enterica subsp. enterica serovar Typhi	MDUST349	Scaffold		ftp://ftp.ncbi.nlm.nih.gov/genomes/all/GCF/001/140/305/GCF_001140305.1_10541_2_54
GCF_001140325.1	485	Proteobacteria	Neisseria	Neisseria gonorrhoeae	GCGS007	Contig		ftp://ftp.ncbi.nlm.nih.gov/genomes/all/GCF/001/140/325/GCF_001140325.1_8289_2_7
GCF_001140345.1	90370	Proteobacteria	Salmonella	Salmonella enterica subsp. enterica serovar Typhi	MDUST381	Scaffold		ftp://ftp.ncbi.nlm.nih.gov/genomes/all/GCF/001/140/345/GCF_001140345.1_10562_2_71
GCF_001140365.1	1313	Firmicutes	Streptococcus	Streptococcus pneumoniae	CH2123	Contig		ftp://ftp.ncbi.nlm.nih.gov/genomes/all/GCF/001/140/365/GCF_001140365.1_7622_3_75
GCF_001140385.1	1313	Firmicutes	Streptococcus	Streptococcus pneumoniae	SMRU2524	Contig		ftp://ftp.ncbi.nlm.nih.gov/genomes/all/GCF/001/140/385/GCF_001140385.1_6925_8_4
GCF_001140405.1	1773	Actinobacteria	Mycobacterium	Mycobacterium tuberculosis	A70763_2	Scaffold		ftp://ftp.ncbi.nlm.nih.gov/genomes/all/GCF/001/140/405/GCF_001140405.1_6180_2_10
GCF_001140425.1	1313	Firmicutes	Streptococcus	Streptococcus pneumoniae	SMRU2598	Scaffold		ftp://ftp.ncbi.nlm.nih.gov/genomes/all/GCF/001/140/425/GCF_001140425.1_6972_4_6
GCF_001140445.1	1313	Firmicutes	Streptococcus	Streptococcus pneumoniae	type strain: N	Contig		ftp://ftp.ncbi.nlm.nih.gov/genomes/all/GCF/001/140/445/GCF_001140445.1_6593_4_20
GCF_001140465.1	485	Proteobacteria	Neisseria	Neisseria gonorrhoeae	GCGS101	Contig		ftp://ftp.ncbi.nlm.nih.gov/genomes/all/GCF/001/140/465/GCF_001140465.1_8727_8_5
GCF_001140485.1	90370	Proteobacteria	Salmonella	Salmonella enterica subsp. enterica serovar Typhi	MDUST327	Scaffold		ftp://ftp.ncbi.nlm.nih.gov/genomes/all/GCF/001/140/485/GCF_001140485.1_10541_2_44
GCF_001140505.1	1313	Firmicutes	Streptococcus	Streptococcus pneumoniae	SMRU921	Contig		ftp://ftp.ncbi.nlm.nih.gov/genomes/all/GCF/001/140/505/GCF_001140505.1_6680_5_9
GCF_002137345.1	470	Proteobacteria	Acinetobacter	Acinetobacter baumannii	PR380	Contig		ftp://ftp.ncbi.nlm.nih.gov/genomes/all/GCF/002/137/345/GCF_002137345.1_ASM213734v1
GCF_002137365.1	48296	Proteobacteria	Acinetobacter	Acinetobacter pittii	PR318	Contig		ftp://ftp.ncbi.nlm.nih.gov/genomes/all/GCF/002/137/365/GCF_002137365.1_ASM213736v1
GCF_002137395.1	470	Proteobacteria	Acinetobacter	Acinetobacter baumannii	PR381	Contig		ftp://ftp.ncbi.nlm.nih.gov/genomes/all/GCF/002/137/395/GCF_002137395.1_ASM213739v1
GCF_002137415.1	48296	Proteobacteria	Acinetobacter	Acinetobacter pittii	PR320	Contig		ftp://ftp.ncbi.nlm.nih.gov/genomes/all/GCF/002/137/415/GCF_002137415.1_ASM213741v1
GCF_002137425.1	470	Proteobacteria	Acinetobacter	Acinetobacter baumannii	PR319	Contig		ftp://ftp.ncbi.nlm.nih.gov/genomes/all/GCF/002/137/425/GCF_002137425.1_ASM213742v1
GCF_002137445.1	470	Proteobacteria	Acinetobacter	Acinetobacter baumannii	PR321	Contig		ftp://ftp.ncbi.nlm.nih.gov/genomes/all/GCF/002/137/445/GCF_002137445.1_ASM213744v1
GCF_002137475.1	470	Proteobacteria	Acinetobacter	Acinetobacter baumannii	PR322	Contig		ftp://ftp.ncbi.nlm.nih.gov/genomes/all/GCF/002/137/475/GCF_002137475.1_ASM213747v1
GCF_002137495.1	470	Proteobacteria	Acinetobacter	Acinetobacter baumannii	PR323	Contig		ftp://ftp.ncbi.nlm.nih.gov/genomes/all/GCF/002/137/495/GCF_002137495.1_ASM213749v1
GCF_002137515.1	106654	Proteobacteria	Acinetobacter	Acinetobacter nosocomialis	PR324	Contig		ftp://ftp.ncbi.nlm.nih.gov/genomes/all/GCF/002/137/515/GCF_002137515.1_ASM213751v1
GCF_002137525.1	470	Proteobacteria	Acinetobacter	Acinetobacter baumannii	PR325	Contig		ftp://ftp.ncbi.nlm.nih.gov/genomes/all/GCF/002/137/525/GCF_002137525.1_ASM213752v1
GCF_002137555.1	470	Proteobacteria	Acinetobacter	Acinetobacter baumannii	PR327	Contig		ftp://ftp.ncbi.nlm.nih.gov/genomes/all/GCF/002/137/555/GCF_002137555.1_ASM213755v1
GCF_002137565.1	470	Proteobacteria	Acinetobacter	Acinetobacter baumannii	PR328	Contig		ftp://ftp.ncbi.nlm.nih.gov/genomes/all/GCF/002/137/565/GCF_002137565.1_ASM213756v1
GCF_002137575.1	470	Proteobacteria	Acinetobacter	Acinetobacter baumannii	PR329	Contig		ftp://ftp.ncbi.nlm.nih.gov/genomes/all/GCF/002/137/575/GCF_002137575.1_ASM213757v1
GCF_002137615.1	48296	Proteobacteria	Acinetobacter	Acinetobacter pittii	PR330	Contig		ftp://ftp.ncbi.nlm.nih.gov/genomes/all/GCF/002/137/615/GCF_002137615.1_ASM213761v1
GCF_002137635.1	48296	Proteobacteria	Acinetobacter	Acinetobacter pittii	PR331	Contig		ftp://ftp.ncbi.nlm.nih.gov/genomes/all/GCF/002/137/635/GCF_002137635.1_ASM213763v1
GCF_002137645.1	470	Proteobacteria	Acinetobacter	Acinetobacter baumannii	PR333	Contig		ftp://ftp.ncbi.nlm.nih.gov/genomes/all/GCF/002/137/645/GCF_002137645.1_ASM213764v1
GCF_002137655.1	470	Proteobacteria	Acinetobacter	Acinetobacter baumannii	PR332	Contig		ftp://ftp.ncbi.nlm.nih.gov/genomes/all/GCF/002/137/655/GCF_002137655.1_ASM213765v1
GCF_002137695.1	470	Proteobacteria	Acinetobacter	Acinetobacter baumannii	PR334	Contig		ftp://ftp.ncbi.nlm.nih.gov/genomes/all/GCF/002/137/695/GCF_002137695.1_ASM213769v1
GCF_002137715.1	470	Proteobacteria	Acinetobacter	Acinetobacter baumannii	PR335	Contig		ftp://ftp.ncbi.nlm.nih.gov/genomes/all/GCF/002/137/715/GCF_002137715.1_ASM213771v1
GCF_002137725.1	470	Proteobacteria	Acinetobacter	Acinetobacter baumannii	PR337	Contig		ftp://ftp.ncbi.nlm.nih.gov/genomes/all/GCF/002/137/725/GCF_002137725.1_ASM213772v1
GCF_002137755.1	470	Proteobacteria	Acinetobacter	Acinetobacter baumannii	PR340	Contig		ftp://ftp.ncbi.nlm.nih.gov/genomes/all/GCF/002/137/755/GCF_002137755.1_ASM213775v1
GCF_002137775.1	470	Proteobacteria	Acinetobacter	Acinetobacter baumannii	PR343	Contig		ftp://ftp.ncbi.nlm.nih.gov/genomes/all/GCF/002/137/775/GCF_002137775.1_ASM213777v1
GCF_002137795.1	470	Proteobacteria	Acinetobacter	Acinetobacter baumannii	PR341	Contig		ftp://ftp.ncbi.nlm.nih.gov/genomes/all/GCF/002/137/795/GCF_002137795.1_ASM213779v1
GCF_002512945.1	562	Proteobacteria	Escherichia	Escherichia coli	MOD1-EC6556	Contig		ftp://ftp.ncbi.nlm.nih.gov/genomes/all/GCF/002/512/945/GCF_002512945.1_ASM251294v1
GCF_002512975.1	562	Proteobacteria	Escherichia	Escherichia coli	MOD1-EC6552	Contig		ftp://ftp.ncbi.nlm.nih.gov/genomes/all/GCF/002/512/975/GCF_002512975.1_ASM251297v1
GCF_002512995.1	562	Proteobacteria	Escherichia	Escherichia coli	MOD1-EC6547	Contig		ftp://ftp.ncbi.nlm.nih.gov/genomes/all/GCF/002/512/995/GCF_002512995.1_ASM251299v1
GCF_002513015.1	562	Proteobacteria	Escherichia	Escherichia coli	MOD1-EC6548	Contig		ftp://ftp.ncbi.nlm.nih.gov/genomes/all/GCF/002/513/015/GCF_002513015.1_ASM251301v1
GCF_002513035.1	562	Proteobacteria	Escherichia	Escherichia coli	MOD1-EC6545	Contig		ftp://ftp.ncbi.nlm.nih.gov/genomes/all/GCF/002/513/035/GCF_002513035.1_ASM251303v1
GCF_002513055.1	562	Proteobacteria	Escherichia	Escherichia coli	MOD1-EC6535	Contig		ftp://ftp.ncbi.nlm.nih.gov/genomes/all/GCF/002/513/055/GCF_002513055.1_ASM251305v1
GCF_002513075.1	562	Proteobacteria	Escherichia	Escherichia coli	MOD1-EC6533	Contig		ftp://ftp.ncbi.nlm.nih.gov/genomes/all/GCF/002/513/075/GCF_002513075.1_ASM251307v1
GCF_002513105.1	562	Proteobacteria	Escherichia	Escherichia coli	MOD1-EC6532	Contig		ftp://ftp.ncbi.nlm.nih.gov/genomes/all/GCF/002/513/105/GCF_002513105.1_ASM251310v1
GCF_002513115.1	562	Proteobacteria	Escherichia	Escherichia coli	MOD1-EC6527	Contig		ftp://ftp.ncbi.nlm.nih.gov/genomes/all/GCF/002/513/115/GCF_002513115.1_ASM251311v1
GCF_002513145.1	562	Proteobacteria	Escherichia	Escherichia coli	MOD1-EC6523	Contig		ftp://ftp.ncbi.nlm.nih.gov/genomes/all/GCF/002/513/145/GCF_002513145.1_ASM251314v1
GCF_002513155.1	562	Proteobacteria	Escherichia	Escherichia coli	MOD1-EC6524	Contig		ftp://ftp.ncbi.nlm.nih.gov/genomes/all/GCF/002/513/155/GCF_002513155.1_ASM251315v1
GCF_002237405.1	287	Proteobacteria	Pseudomonas	Pseudomonas aeruginosa	Ocean-1155	Complete Genome		ftp://ftp.ncbi.nlm.nih.gov/genomes/all/GCF/002/237/405/GCF_002237405.1_ASM223740v1
GCF_002237425.1	287	Proteobacteria	Pseudomonas	Pseudomonas aeruginosa	Ocean-1175	Complete Genome		ftp://ftp.ncbi.nlm.nih.gov/genomes/all/GCF/002/237/425/GCF_002237425.1_ASM223742v1
GCF_002237445.1	655307	Proteobacteria	Neisseria	Neisseria sp. KEM232	KEM232	Complete Genome		ftp://ftp.ncbi.nlm.nih.gov/genomes/all/GCF/002/237/445/GCF_002237445.1_ASM223744v1
GCF_002237465.1	550	Proteobacteria	Enterobacter	Enterobacter cloacae	MS7884A	Complete Genome		ftp://ftp.ncbi.nlm.nih.gov/genomes/all/GCF/002/237/465/GCF_002237465.1_ASM223746v1
GCF_002237515.1	492670	Firmicutes	Bacillus	Bacillus velezensis	TB1501	Complete Genome		ftp://ftp.ncbi.nlm.nih.gov/genomes/all/GCF/002/237/515/GCF_002237515.1_ASM223751v1
GCF_002237535.1	1249553	Proteobacteria	Bacterioplanes	Bacterioplanes sanyensis	NV9	Complete Genome		ftp://ftp.ncbi.nlm.nih.gov/genomes/all/GCF/002/237/535/GCF_002237535.1_ASM223753v1
GCF_002237555.1	74033	Proteobacteria	Antarctobacter	Antarctobacter heliothermus	SMS3	Complete Genome		ftp://ftp.ncbi.nlm.nih.gov/genomes/all/GCF/002/237/555/GCF_002237555.1_ASM223755v1
GCF_002237575.1	216934	Tenericutes	Spiroplasma	Spiroplasma corruscae	EC-1	Complete Genome		ftp://ftp.ncbi.nlm.nih.gov/genomes/all/GCF/002/237/575/GCF_002237575.1_ASM223757v1
GCF_002237595.1	2021862	Proteobacteria	Labrenzia	Labrenzia sp. VG12	VG12	Complete Genome		ftp://ftp.ncbi.nlm.nih.gov/genomes/all/GCF/002/237/595/GCF_002237595.1_ASM223759v1
GCF_002237615.1	192812	Proteobacteria	Erythrobacter	Erythrobacter flavus	VG1	Complete Genome	representative genome	ftp://ftp.ncbi.nlm.nih.gov/genomes/all/GCF/002/237/615/GCF_002237615.1_ASM223761v1
GCF_002237655.1	2021410	Actinobacteria	Streptomyces	Streptomyces sp. XY006	XY006	Contig		ftp://ftp.ncbi.nlm.nih.gov/genomes/all/GCF/002/237/655/GCF_002237655.1_ASM223765v1
GCF_001234265.1	1280	Firmicutes	Staphylococcus	Staphylococcus aureus	98-10618	Scaffold		ftp://ftp.ncbi.nlm.nih.gov/genomes/all/GCF/001/234/265/GCF_001234265.1_4351_1_8
GCF_001234285.1	197	Proteobacteria	Campylobacter	Campylobacter jejuni	OXC6565	Contig		ftp://ftp.ncbi.nlm.nih.gov/genomes/all/GCF/001/234/285/GCF_001234285.1_7213_3_22
GCF_001234305.1	197	Proteobacteria	Campylobacter	Campylobacter jejuni	OXC6322	Contig		ftp://ftp.ncbi.nlm.nih.gov/genomes/all/GCF/001/234/305/GCF_001234305.1_7038_3_72
GCF_001234325.1	197	Proteobacteria	Campylobacter	Campylobacter jejuni	OXC6561	Contig		ftp://ftp.ncbi.nlm.nih.gov/genomes/all/GCF/001/234/325/GCF_001234325.1_7213_3_18
GCF_001234345.1	1283	Firmicutes	Staphylococcus	Staphylococcus haemolyticus	2111	Contig		ftp://ftp.ncbi.nlm.nih.gov/genomes/all/GCF/001/234/345/GCF_001234345.1_7068_7_8
GCF_001234365.1	1280	Firmicutes	Staphylococcus	Staphylococcus aureus	09-01248	Scaffold		ftp://ftp.ncbi.nlm.nih.gov/genomes/all/GCF/001/234/365/GCF_001234365.1_4351_1_4
GCF_001234385.1	195	Proteobacteria	Campylobacter	Campylobacter coli	OXC6460	Scaffold		ftp://ftp.ncbi.nlm.nih.gov/genomes/all/GCF/001/234/385/GCF_001234385.1_7092_1_13
GCF_001234405.1	1283	Firmicutes	Staphylococcus	Staphylococcus haemolyticus	51-06	Contig		ftp://ftp.ncbi.nlm.nih.gov/genomes/all/GCF/001/234/405/GCF_001234405.1_7067_4_37
GCF_001234425.1	197	Proteobacteria	Campylobacter	Campylobacter jejuni	OXC6639	Contig		ftp://ftp.ncbi.nlm.nih.gov/genomes/all/GCF/001/234/425/GCF_001234425.1_7213_3_94
GCF_001234445.1	1283	Firmicutes	Staphylococcus	Staphylococcus haemolyticus	25-38	Contig		ftp://ftp.ncbi.nlm.nih.gov/genomes/all/GCF/001/234/445/GCF_001234445.1_7067_4_27
GCF_001234465.1	1280	Firmicutes	Staphylococcus	Staphylococcus aureus	DEU19	Scaffold		ftp://ftp.ncbi.nlm.nih.gov/genomes/all/GCF/001/234/465/GCF_001234465.1_5364_2_6
GCF_000305215.1	903901	Proteobacteria	Acinetobacter	Acinetobacter baumannii OIFC074	OIFC074	Contig		ftp://ftp.ncbi.nlm.nih.gov/genomes/all/GCF/000/305/215/GCF_000305215.1_gacin13v1.0
GCF_000305235.1	903902	Proteobacteria	Acinetobacter	Acinetobacter baumannii OIFC098	OIFC098	Contig		ftp://ftp.ncbi.nlm.nih.gov/genomes/all/GCF/000/305/235/GCF_000305235.1_gacin14v1.0
GCF_000305255.1	903903	Proteobacteria	Acinetobacter	Acinetobacter baumannii OIFC180	OIFC180	Contig		ftp://ftp.ncbi.nlm.nih.gov/genomes/all/GCF/000/305/255/GCF_000305255.1_gacin15v1.0
GCF_000305275.1	903910	Proteobacteria	Acinetobacter	Acinetobacter baumannii OIFC110	OIFC110	Contig		ftp://ftp.ncbi.nlm.nih.gov/genomes/all/GCF/000/305/275/GCF_000305275.1_gacin22v1.0
GCF_000305295.1	903904	Proteobacteria	Acinetobacter	Acinetobacter baumannii Naval-13	Naval-13	Contig		ftp://ftp.ncbi.nlm.nih.gov/genomes/all/GCF/000/305/295/GCF_000305295.1_gacin16v1.0
GCF_000305315.1	903909	Proteobacteria	Acinetobacter	Acinetobacter baumannii Naval-83	Naval-83	Contig		ftp://ftp.ncbi.nlm.nih.gov/genomes/all/GCF/000/305/315/GCF_000305315.1_gacin21v1.0
GCF_000305355.1	1005464	Proteobacteria	Escherichia	Escherichia coli 8.0569	8.0569	Scaffold		ftp://ftp.ncbi.nlm.nih.gov/genomes/all/GCF/000/305/355/GCF_000305355.1_ASM30535v1
GCF_000305375.2	1005461	Proteobacteria	Escherichia	Escherichia coli 8.0586	8.0586	Scaffold		ftp://ftp.ncbi.nlm.nih.gov/genomes/all/GCF/000/305/375/GCF_000305375.2_ASM30537v2
GCF_000305395.2	1005460	Proteobacteria	Escherichia	Escherichia coli 8.2524	8.2524	Scaffold		ftp://ftp.ncbi.nlm.nih.gov/genomes/all/GCF/000/305/395/GCF_000305395.2_ASM30539v2
GCF_000305415.2	1005466	Proteobacteria	Escherichia	Escherichia coli 10.0833	10.0833	Scaffold		ftp://ftp.ncbi.nlm.nih.gov/genomes/all/GCF/000/305/415/GCF_000305415.2_ASM30541v2
GCF_000305435.2	1005467	Proteobacteria	Escherichia	Escherichia coli 10.0869	10.0869	Scaffold		ftp://ftp.ncbi.nlm.nih.gov/genomes/all/GCF/000/305/435/GCF_000305435.2_ASM30543v2
GCF_002530795.1	1396	Firmicutes	Bacillus	Bacillus cereus	MOD1_Bc222	Scaffold		ftp://ftp.ncbi.nlm.nih.gov/genomes/all/GCF/002/530/795/GCF_002530795.1_ASM253079v1
GCF_002530805.1	562	Proteobacteria	Escherichia	Escherichia coli	OLC1030	Contig		ftp://ftp.ncbi.nlm.nih.gov/genomes/all/GCF/002/530/805/GCF_002530805.1_ASM253080v1
GCF_002530855.1	562	Proteobacteria	Escherichia	Escherichia coli	OLC1028	Contig		ftp://ftp.ncbi.nlm.nih.gov/genomes/all/GCF/002/530/855/GCF_002530855.1_ASM253085v1
GCF_002530865.1	562	Proteobacteria	Escherichia	Escherichia coli	OLC0715	Contig		ftp://ftp.ncbi.nlm.nih.gov/genomes/all/GCF/002/530/865/GCF_002530865.1_ASM253086v1
GCF_002530875.1	562	Proteobacteria	Escherichia	Escherichia coli	OLC1027	Contig		ftp://ftp.ncbi.nlm.nih.gov/genomes/all/GCF/002/530/875/GCF_002530875.1_ASM253087v1
GCF_002530885.1	562	Proteobacteria	Escherichia	Escherichia coli	OLC1029	Contig		ftp://ftp.ncbi.nlm.nih.gov/genomes/all/GCF/002/530/885/GCF_002530885.1_ASM253088v1
GCF_002530935.1	562	Proteobacteria	Escherichia	Escherichia coli	OLC0714	Contig		ftp://ftp.ncbi.nlm.nih.gov/genomes/all/GCF/002/530/935/GCF_002530935.1_ASM253093v1
GCF_002530945.1	562	Proteobacteria	Escherichia	Escherichia coli	OLC0634	Contig		ftp://ftp.ncbi.nlm.nih.gov/genomes/all/GCF/002/530/945/GCF_002530945.1_ASM253094v1
GCF_002530955.1	562	Proteobacteria	Escherichia	Escherichia coli	OLC0633	Contig		ftp://ftp.ncbi.nlm.nih.gov/genomes/all/GCF/002/530/955/GCF_002530955.1_ASM253095v1
GCF_002530975.1	562	Proteobacteria	Escherichia	Escherichia coli	OLC0632	Contig		ftp://ftp.ncbi.nlm.nih.gov/genomes/all/GCF/002/530/975/GCF_002530975.1_ASM253097v1
GCF_002531015.1	562	Proteobacteria	Escherichia	Escherichia coli	OLC0630	Contig		ftp://ftp.ncbi.nlm.nih.gov/genomes/all/GCF/002/531/015/GCF_002531015.1_ASM253101v1
GCF_002531025.1	562	Proteobacteria	Escherichia	Escherichia coli	OLC0631	Contig		ftp://ftp.ncbi.nlm.nih.gov/genomes/all/GCF/002/531/025/GCF_002531025.1_ASM253102v1
GCF_002531035.1	562	Proteobacteria	Escherichia	Escherichia coli	OLC0629	Contig		ftp://ftp.ncbi.nlm.nih.gov/genomes/all/GCF/002/531/035/GCF_002531035.1_ASM253103v1
GCF_002531045.1	562	Proteobacteria	Escherichia	Escherichia coli	OLC0463	Contig		ftp://ftp.ncbi.nlm.nih.gov/genomes/all/GCF/002/531/045/GCF_002531045.1_ASM253104v1
GCF_002531095.1	562	Proteobacteria	Escherichia	Escherichia coli	OLC0462	Contig		ftp://ftp.ncbi.nlm.nih.gov/genomes/all/GCF/002/531/095/GCF_002531095.1_ASM253109v1
GCF_002531105.1	562	Proteobacteria	Escherichia	Escherichia coli	OLC0461	Contig		ftp://ftp.ncbi.nlm.nih.gov/genomes/all/GCF/002/531/105/GCF_002531105.1_ASM253110v1
GCF_002531115.1	562	Proteobacteria	Escherichia	Escherichia coli	OLC0460	Contig		ftp://ftp.ncbi.nlm.nih.gov/genomes/all/GCF/002/531/115/GCF_002531115.1_ASM253111v1
GCF_001437465.1	1293598	Firmicutes	Lactobacillus	Lactobacillus saniviri JCM 17471 = DSM 24301	DSM 24301	Scaffold		ftp://ftp.ncbi.nlm.nih.gov/genomes/all/GCF/001/437/465/GCF_001437465.1_ASM143746v1
GCF_001437485.1	1217420	Firmicutes	Lactobacillus	Lactobacillus delbrueckii subsp. jakobsenii ZN7a-9 = DSM 26046	DSM 26046	Scaffold		ftp://ftp.ncbi.nlm.nih.gov/genomes/all/GCF/001/437/485/GCF_001437485.1_ASM143748v1
GCF_001437505.1	1193095	Firmicutes	Lactobacillus	Lactobacillus hokkaidonensis	DSM 26202	Scaffold		ftp://ftp.ncbi.nlm.nih.gov/genomes/all/GCF/001/437/505/GCF_001437505.1_ASM143750v1
GCF_001437515.1	357278	Firmicutes	Lactobacillus	Lactobacillus parabrevis	LMG 11984	Scaffold		ftp://ftp.ncbi.nlm.nih.gov/genomes/all/GCF/001/437/515/GCF_001437515.1_ASM143751v1
GCF_001437535.1	1587	Firmicutes	Lactobacillus	Lactobacillus helveticus	LMG 22464	Scaffold		ftp://ftp.ncbi.nlm.nih.gov/genomes/all/GCF/001/437/535/GCF_001437535.1_ASM143753v1
GCF_001437565.1	1360	Firmicutes	Lactococcus	Lactococcus lactis subsp. lactis	LMG 7760	Scaffold		ftp://ftp.ncbi.nlm.nih.gov/genomes/all/GCF/001/437/565/GCF_001437565.1_ASM143756v1
GCF_001437585.1	633147	Actinobacteria	Olsenella	Olsenella uli DSM 7084	DSM 7084	Scaffold		ftp://ftp.ncbi.nlm.nih.gov/genomes/all/GCF/001/437/585/GCF_001437585.1_ASM143758v1
GCF_001437605.1	480391	Firmicutes	Pediococcus	Pediococcus argentinicus	DSM 23026	Scaffold	representative genome	ftp://ftp.ncbi.nlm.nih.gov/genomes/all/GCF/001/437/605/GCF_001437605.1_ASM143760v1
GCF_001438655.1	319652	Firmicutes	Pediococcus	Pediococcus cellicola	DSM 17757	Contig	representative genome	ftp://ftp.ncbi.nlm.nih.gov/genomes/all/GCF/001/438/655/GCF_001438655.1_ASM143865v1
GCF_001438685.1	1122148	Firmicutes	Lactobacillus	Lactobacillus lindneri DSM 20690 = JCM 11027	DSM 20690	Scaffold		ftp://ftp.ncbi.nlm.nih.gov/genomes/all/GCF/001/438/685/GCF_001438685.1_ASM143868v1
GCF_001438695.1	930946	Firmicutes	Fructobacillus	Fructobacillus fructosus KCTC 3544	DSM 20349	Scaffold	representative genome	ftp://ftp.ncbi.nlm.nih.gov/genomes/all/GCF/001/438/695/GCF_001438695.1_ASM143869v1
GCF_001438705.1	1616	Firmicutes	Weissella	Weissella kandleri	DSM 20593	Scaffold	representative genome	ftp://ftp.ncbi.nlm.nih.gov/genomes/all/GCF/001/438/705/GCF_001438705.1_ASM143870v1
GCF_001438725.1	114090	Firmicutes	Pediococcus	Pediococcus inopinatus	DSM 20285	Contig	representative genome	ftp://ftp.ncbi.nlm.nih.gov/genomes/all/GCF/001/438/725/GCF_001438725.1_ASM143872v1
GCF_001438765.1	2751	Firmicutes	Carnobacterium	Carnobacterium maltaromaticum	DSM 20730	Scaffold		ftp://ftp.ncbi.nlm.nih.gov/genomes/all/GCF/001/438/765/GCF_001438765.1_ASM143876v1
GCF_001438785.1	1122146	Firmicutes	Lactobacillus	Lactobacillus ceti DSM 22408	DSM 22408	Scaffold		ftp://ftp.ncbi.nlm.nih.gov/genomes/all/GCF/001/438/785/GCF_001438785.1_ASM143878v1
GCF_001438805.1	993692	Firmicutes	Lactobacillus	Lactobacillus kimchiensis	DSM 24716	Contig	representative genome	ftp://ftp.ncbi.nlm.nih.gov/genomes/all/GCF/001/438/805/GCF_001438805.1_ASM143880v1
GCF_001438825.1	392416	Firmicutes	Lactobacillus	Lactobacillus crustorum	LMG 23699	Scaffold		ftp://ftp.ncbi.nlm.nih.gov/genomes/all/GCF/001/438/825/GCF_001438825.1_ASM143882v1
GCF_001438845.1	942150	Firmicutes	Lactobacillus	Lactobacillus xiangfangensis	LMG 26013	Scaffold	representative genome	ftp://ftp.ncbi.nlm.nih.gov/genomes/all/GCF/001/438/845/GCF_001438845.1_ASM143884v1
GCF_001438865.1	449659	Firmicutes	Lactobacillus	Lactobacillus pobuzihii	NBRC 103219	Scaffold		ftp://ftp.ncbi.nlm.nih.gov/genomes/all/GCF/001/438/865/GCF_001438865.1_ASM143886v1
GCF_001438885.1	1383	Actinobacteria	Atopobium	Atopobium rimae	DSM 7090	Scaffold		ftp://ftp.ncbi.nlm.nih.gov/genomes/all/GCF/001/438/885/GCF_001438885.1_ASM143888v1
GCF_001439455.1	1350393	Actinobacteria	Mycobacterium	Mycobacterium tuberculosis 10	10	Scaffold		ftp://ftp.ncbi.nlm.nih.gov/genomes/all/GCF/001/439/455/GCF_001439455.1_ASM143945v1
GCF_001439515.1	487514	Actinobacteria	Mycobacterium	Mycobacterium kyorinense	HF1629	Contig		ftp://ftp.ncbi.nlm.nih.gov/genomes/all/GCF/001/439/515/GCF_001439515.1_ASM143951v1
GCF_001439585.2	1450761	Firmicutes	Aneurinibacillus	Aneurinibacillus sp. XH2	Xh2	Complete Genome		ftp://ftp.ncbi.nlm.nih.gov/genomes/all/GCF/001/439/585/GCF_001439585.2_ASM143958v2
GCF_002878485.1	396378	Proteobacteria	Pseudomonas	Pseudomonas sp. AD21	AD21	Scaffold		ftp://ftp.ncbi.nlm.nih.gov/genomes/all/GCF/002/878/485/GCF_002878485.1_ASM287848v1
GCF_002878515.1	136468	Proteobacteria	Vibrio	Vibrio lentus	10N.286.51.F12	Scaffold		ftp://ftp.ncbi.nlm.nih.gov/genomes/all/GCF/002/878/515/GCF_002878515.1_ASM287851v1
GCF_002878535.1	553239	Proteobacteria	Vibrio	Vibrio breoganii	10N.286.51.A6	Scaffold		ftp://ftp.ncbi.nlm.nih.gov/genomes/all/GCF/002/878/535/GCF_002878535.1_ASM287853v1
GCF_002878555.1	29497	Proteobacteria	Vibrio	Vibrio splendidus	10N.286.48.F2	Scaffold		ftp://ftp.ncbi.nlm.nih.gov/genomes/all/GCF/002/878/555/GCF_002878555.1_ASM287855v1
GCF_002878595.1	29497	Proteobacteria	Vibrio	Vibrio splendidus	10N.261.55.E11	Scaffold		ftp://ftp.ncbi.nlm.nih.gov/genomes/all/GCF/002/878/595/GCF_002878595.1_ASM287859v1
GCF_002878605.1	136468	Proteobacteria	Vibrio	Vibrio lentus	10N.261.55.C8	Scaffold		ftp://ftp.ncbi.nlm.nih.gov/genomes/all/GCF/002/878/605/GCF_002878605.1_ASM287860v1
GCF_002878635.1	136468	Proteobacteria	Vibrio	Vibrio lentus	10N.261.52.C9	Scaffold		ftp://ftp.ncbi.nlm.nih.gov/genomes/all/GCF/002/878/635/GCF_002878635.1_ASM287863v1
GCF_002878675.1	256701	Actinobacteria	Glutamicibacter	Glutamicibacter arilaitensis	JB182	Contig		ftp://ftp.ncbi.nlm.nih.gov/genomes/all/GCF/002/878/675/GCF_002878675.1_ASM287867v1
GCF_002878695.1	1639	Firmicutes	Listeria	Listeria monocytogenes	V2275	Scaffold		ftp://ftp.ncbi.nlm.nih.gov/genomes/all/GCF/002/878/695/GCF_002878695.1_ASM287869v1
GCF_002878705.1	1639	Firmicutes	Listeria	Listeria monocytogenes	V2257	Scaffold		ftp://ftp.ncbi.nlm.nih.gov/genomes/all/GCF/002/878/705/GCF_002878705.1_ASM287870v1
GCF_002878715.1	1639	Firmicutes	Listeria	Listeria monocytogenes	W1041	Scaffold		ftp://ftp.ncbi.nlm.nih.gov/genomes/all/GCF/002/878/715/GCF_002878715.1_ASM287871v1
GCF_001647965.1	492670	Firmicutes	Bacillus	Bacillus velezensis	AP194	Contig		ftp://ftp.ncbi.nlm.nih.gov/genomes/all/GCF/001/647/965/GCF_001647965.1_ASM164796v1
GCF_001648015.1	1605993	Proteobacteria	Wolbachia	Wolbachia endosymbiont of Dactylopius coccus	wDacB	Contig		ftp://ftp.ncbi.nlm.nih.gov/genomes/all/GCF/001/648/015/GCF_001648015.1_ASM164801v1
GCF_001648025.1	1605993	Proteobacteria	Wolbachia	Wolbachia endosymbiont of Dactylopius coccus	wDacA	Contig	representative genome	ftp://ftp.ncbi.nlm.nih.gov/genomes/all/GCF/001/648/025/GCF_001648025.1_ASM164802v1
GCF_001648035.1	470	Proteobacteria	Acinetobacter	Acinetobacter baumannii	A457	Scaffold		ftp://ftp.ncbi.nlm.nih.gov/genomes/all/GCF/001/648/035/GCF_001648035.1_ASM164803v1
GCF_001648045.1	299583	Proteobacteria	Francisella	Francisella noatunensis subsp. orientalis	STIR-GUS-F2f7	Contig		ftp://ftp.ncbi.nlm.nih.gov/genomes/all/GCF/001/648/045/GCF_001648045.1_ASM164804v1
GCF_001648095.1	1812182	Proteobacteria	Citromicrobium	Citromicrobium sp. RCC1897	RCC1897	Contig		ftp://ftp.ncbi.nlm.nih.gov/genomes/all/GCF/001/648/095/GCF_001648095.1_ASM164809v1
GCF_001648115.1	118110	Proteobacteria	Buchnera	Buchnera aphidicola (Schlechtendalia chinensis)	SC	Complete Genome	representative genome	ftp://ftp.ncbi.nlm.nih.gov/genomes/all/GCF/001/648/115/GCF_001648115.1_ASM164811v1
GCF_001648135.1	1827146	Firmicutes	Bacillus	Bacillus sp. IHB B 7164	IHB B 7164	Complete Genome		ftp://ftp.ncbi.nlm.nih.gov/genomes/all/GCF/001/648/135/GCF_001648135.1_ASM164813v1
GCF_001648155.1	1685010	Bacteroidetes	Chryseobacterium	Chryseobacterium glaciei	IHBB 10212	Complete Genome		ftp://ftp.ncbi.nlm.nih.gov/genomes/all/GCF/001/648/155/GCF_001648155.1_ASM164815v1
GCF_001648175.1	376489	Proteobacteria	Halotalea	Halotalea alkalilenta	IHB B 13600	Complete Genome	representative genome	ftp://ftp.ncbi.nlm.nih.gov/genomes/all/GCF/001/648/175/GCF_001648175.1_ASM164817v1
GCF_001648195.1	316	Proteobacteria	Pseudomonas	Pseudomonas stutzeri	273	Complete Genome		ftp://ftp.ncbi.nlm.nih.gov/genomes/all/GCF/001/648/195/GCF_001648195.1_ASM164819v1
GCF_001836385.1	1715111	Firmicutes	Staphylococcus	Staphylococcus sp. HMSC057B01	HMSC057B01	Scaffold		ftp://ftp.ncbi.nlm.nih.gov/genomes/all/GCF/001/836/385/GCF_001836385.1_ASM183638v1
GCF_001836395.1	1715043	Firmicutes	Staphylococcus	Staphylococcus sp. HMSC057G10	HMSC057G10	Scaffold		ftp://ftp.ncbi.nlm.nih.gov/genomes/all/GCF/001/836/395/GCF_001836395.1_ASM183639v1
GCF_001836405.1	1715060	Proteobacteria	Pseudomonas	Pseudomonas sp. HMSC057H01	HMSC057H01	Scaffold		ftp://ftp.ncbi.nlm.nih.gov/genomes/all/GCF/001/836/405/GCF_001836405.1_ASM183640v1
GCF_001836415.1	1715138	Proteobacteria	Pseudomonas	Pseudomonas sp. HMSC058B07	HMSC058B07	Scaffold		ftp://ftp.ncbi.nlm.nih.gov/genomes/all/GCF/001/836/415/GCF_001836415.1_ASM183641v1
GCF_001836465.1	1715150	Firmicutes	Staphylococcus	Staphylococcus sp. HMSC058E01	HMSC058E01	Scaffold		ftp://ftp.ncbi.nlm.nih.gov/genomes/all/GCF/001/836/465/GCF_001836465.1_ASM183646v1
GCF_001836475.1	1715054	Firmicutes	Staphylococcus	Staphylococcus sp. HMSC058E03	HMSC058E03	Scaffold		ftp://ftp.ncbi.nlm.nih.gov/genomes/all/GCF/001/836/475/GCF_001836475.1_ASM183647v1
GCF_001836495.1	1715026	Firmicutes	Staphylococcus	Staphylococcus sp. HMSC058E12	HMSC058E12	Scaffold		ftp://ftp.ncbi.nlm.nih.gov/genomes/all/GCF/001/836/495/GCF_001836495.1_ASM183649v1
GCF_001836505.1	1715166	Proteobacteria	Pseudomonas	Pseudomonas sp. HMSC059F05	HMSC059F05	Scaffold		ftp://ftp.ncbi.nlm.nih.gov/genomes/all/GCF/001/836/505/GCF_001836505.1_ASM183650v1
GCF_001836545.1	1715158	Firmicutes	Staphylococcus	Staphylococcus sp. HMSC060A04	HMSC060A04	Scaffold		ftp://ftp.ncbi.nlm.nih.gov/genomes/all/GCF/001/836/545/GCF_001836545.1_ASM183654v1
GCF_001836555.1	1715095	Firmicutes	Enterococcus	Enterococcus sp. HMSC060D07	HMSC060D07	Scaffold		ftp://ftp.ncbi.nlm.nih.gov/genomes/all/GCF/001/836/555/GCF_001836555.1_ASM183655v1
GCF_001836575.1	1715071	Firmicutes	Enterococcus	Enterococcus sp. HMSC060D09	HMSC060D09	Scaffold		ftp://ftp.ncbi.nlm.nih.gov/genomes/all/GCF/001/836/575/GCF_001836575.1_ASM183657v1
GCF_001836595.1	1715049	Firmicutes	Staphylococcus	Staphylococcus sp. HMSC060D12	HMSC060D12	Scaffold		ftp://ftp.ncbi.nlm.nih.gov/genomes/all/GCF/001/836/595/GCF_001836595.1_ASM183659v1
GCF_001836625.1	1715015	Proteobacteria	Pseudomonas	Pseudomonas sp. HMSC060F12	HMSC060F12	Scaffold		ftp://ftp.ncbi.nlm.nih.gov/genomes/all/GCF/001/836/625/GCF_001836625.1_ASM183662v1
GCF_001836645.1	1715014	Proteobacteria	Pseudomonas	Pseudomonas sp. HMSC060G01	HMSC060G01	Scaffold		ftp://ftp.ncbi.nlm.nih.gov/genomes/all/GCF/001/836/645/GCF_001836645.1_ASM183664v1
GCF_001836655.1	1715198	Proteobacteria	Pseudomonas	Pseudomonas sp. HMSC060G02	HMSC060G02	Scaffold		ftp://ftp.ncbi.nlm.nih.gov/genomes/all/GCF/001/836/655/GCF_001836655.1_ASM183665v1
GCF_001836665.1	1715062	Proteobacteria	Pseudomonas	Pseudomonas sp. HMSC061A10	HMSC061A10	Scaffold		ftp://ftp.ncbi.nlm.nih.gov/genomes/all/GCF/001/836/665/GCF_001836665.1_ASM183666v1
GCF_001836705.1	1715140	Proteobacteria	Neisseria	Neisseria sp. HMSC061B04	HMSC061B04	Scaffold		ftp://ftp.ncbi.nlm.nih.gov/genomes/all/GCF/001/836/705/GCF_001836705.1_ASM183670v1
GCF_002971935.1	562	Proteobacteria	Escherichia	Escherichia coli	HT2012018	Scaffold		ftp://ftp.ncbi.nlm.nih.gov/genomes/all/GCF/002/971/935/GCF_002971935.1_ASM297193v1
GCF_002971955.1	562	Proteobacteria	Escherichia	Escherichia coli	HT2012036	Scaffold		ftp://ftp.ncbi.nlm.nih.gov/genomes/all/GCF/002/971/955/GCF_002971955.1_ASM297195v1
GCF_002971965.1	562	Proteobacteria	Escherichia	Escherichia coli	HT2012039	Scaffold		ftp://ftp.ncbi.nlm.nih.gov/genomes/all/GCF/002/971/965/GCF_002971965.1_ASM297196v1
GCF_002971975.1	562	Proteobacteria	Escherichia	Escherichia coli	HT2012040	Scaffold		ftp://ftp.ncbi.nlm.nih.gov/genomes/all/GCF/002/971/975/GCF_002971975.1_ASM297197v1
GCF_002972015.1	562	Proteobacteria	Escherichia	Escherichia coli	HT2012009	Scaffold		ftp://ftp.ncbi.nlm.nih.gov/genomes/all/GCF/002/972/015/GCF_002972015.1_ASM297201v1
GCF_002972035.1	562	Proteobacteria	Escherichia	Escherichia coli	HT2012024	Scaffold		ftp://ftp.ncbi.nlm.nih.gov/genomes/all/GCF/002/972/035/GCF_002972035.1_ASM297203v1
GCF_002972045.1	562	Proteobacteria	Escherichia	Escherichia coli	HT2012069	Scaffold		ftp://ftp.ncbi.nlm.nih.gov/genomes/all/GCF/002/972/045/GCF_002972045.1_ASM297204v1
GCF_002972075.1	562	Proteobacteria	Escherichia	Escherichia coli	HT2012013	Scaffold		ftp://ftp.ncbi.nlm.nih.gov/genomes/all/GCF/002/972/075/GCF_002972075.1_ASM297207v1
GCF_002972095.1	562	Proteobacteria	Escherichia	Escherichia coli	HT2012025	Scaffold		ftp://ftp.ncbi.nlm.nih.gov/genomes/all/GCF/002/972/095/GCF_002972095.1_ASM297209v1
GCF_002972115.1	562	Proteobacteria	Escherichia	Escherichia coli	HT2012027	Scaffold		ftp://ftp.ncbi.nlm.nih.gov/genomes/all/GCF/002/972/115/GCF_002972115.1_ASM297211v1
GCF_002972135.1	562	Proteobacteria	Escherichia	Escherichia coli	HT2012047	Scaffold		ftp://ftp.ncbi.nlm.nih.gov/genomes/all/GCF/002/972/135/GCF_002972135.1_ASM297213v1
GCF_002972145.1	562	Proteobacteria	Escherichia	Escherichia coli	HT2012050	Scaffold		ftp://ftp.ncbi.nlm.nih.gov/genomes/all/GCF/002/972/145/GCF_002972145.1_ASM297214v1
GCF_002972175.1	562	Proteobacteria	Escherichia	Escherichia coli	HT2012065	Contig		ftp://ftp.ncbi.nlm.nih.gov/genomes/all/GCF/002/972/175/GCF_002972175.1_ASM297217v1
GCF_002972195.1	562	Proteobacteria	Escherichia	Escherichia coli	HT2012076	Scaffold		ftp://ftp.ncbi.nlm.nih.gov/genomes/all/GCF/002/972/195/GCF_002972195.1_ASM297219v1
GCF_002972215.1	562	Proteobacteria	Escherichia	Escherichia coli	HT2012081	Scaffold		ftp://ftp.ncbi.nlm.nih.gov/genomes/all/GCF/002/972/215/GCF_002972215.1_ASM297221v1
GCF_002972235.1	562	Proteobacteria	Escherichia	Escherichia coli	HT2012068	Scaffold		ftp://ftp.ncbi.nlm.nih.gov/genomes/all/GCF/002/972/235/GCF_002972235.1_ASM297223v1
GCF_002972245.1	562	Proteobacteria	Escherichia	Escherichia coli	HT2012092	Scaffold		ftp://ftp.ncbi.nlm.nih.gov/genomes/all/GCF/002/972/245/GCF_002972245.1_ASM297224v1
GCF_001553625.1	888061	Proteobacteria	Desulfomicrobium	Desulfomicrobium orale DSM 12838	DSM 12838	Complete Genome	representative genome	ftp://ftp.ncbi.nlm.nih.gov/genomes/all/GCF/001/553/625/GCF_001553625.1_ASM155362v1
GCF_001553645.1	1785996	Fusobacteria	Leptotrichia	Leptotrichia sp. oral taxon 847	F0260	Complete Genome		ftp://ftp.ncbi.nlm.nih.gov/genomes/all/GCF/001/553/645/GCF_001553645.1_ASM155364v1
GCF_001553685.1	712633	Firmicutes	Streptococcus	Streptococcus sp. oral taxon 431	F0610 (5-114)	Complete Genome		ftp://ftp.ncbi.nlm.nih.gov/genomes/all/GCF/001/553/685/GCF_001553685.1_ASM155368v1
GCF_001553785.1	1710355	Actinobacteria	Actinoplanes	Actinoplanes sp. TFC3	TFC3	Scaffold		ftp://ftp.ncbi.nlm.nih.gov/genomes/all/GCF/001/553/785/GCF_001553785.1_ASM155378v1
GCF_001553795.1	837	Bacteroidetes	Porphyromonas	Porphyromonas gingivalis	MP4-504	Contig		ftp://ftp.ncbi.nlm.nih.gov/genomes/all/GCF/001/553/795/GCF_001553795.1_ASM155379v1
GCF_001553805.1	162426	Actinobacteria	Microbacterium	Microbacterium hominis	LCDC 84-0209	Contig		ftp://ftp.ncbi.nlm.nih.gov/genomes/all/GCF/001/553/805/GCF_001553805.1_ASM155380v1
GCF_001553855.1	1302	Firmicutes	Streptococcus	Streptococcus gordonii	CCUG 33482	Scaffold		ftp://ftp.ncbi.nlm.nih.gov/genomes/all/GCF/001/553/855/GCF_001553855.1_ASM155385v1
GCF_001553895.1	1774743	Firmicutes	Bacillus	Bacillus sp. SDLI1	SDLI1	Complete Genome		ftp://ftp.ncbi.nlm.nih.gov/genomes/all/GCF/001/553/895/GCF_001553895.1_ASM155389v1
GCF_001553915.1	1785995	Firmicutes	Gemella	Gemella sp. oral taxon 928	W2231	Complete Genome		ftp://ftp.ncbi.nlm.nih.gov/genomes/all/GCF/001/553/915/GCF_001553915.1_ASM155391v1
GCF_001553935.1	544580	Actinobacteria	Actinomyces	Actinomyces oris	T14V	Complete Genome	representative genome	ftp://ftp.ncbi.nlm.nih.gov/genomes/all/GCF/001/553/935/GCF_001553935.1_ASM155393v1
GCF_001553955.1	34062	Proteobacteria	Moraxella	Moraxella osloensis	CCUG 350	Complete Genome	representative genome	ftp://ftp.ncbi.nlm.nih.gov/genomes/all/GCF/001/553/955/GCF_001553955.1_ASM155395v1
GCF_001554015.1	713030	Firmicutes	Selenomonas	Selenomonas sp. oral taxon 136	F0591	Complete Genome		ftp://ftp.ncbi.nlm.nih.gov/genomes/all/GCF/001/554/015/GCF_001554015.1_ASM155401v1
GCF_001554055.1	2103	Tenericutes	Mycoplasma	Mycoplasma mycoides subsp. mycoides	Ben1	Complete Genome		ftp://ftp.ncbi.nlm.nih.gov/genomes/all/GCF/001/554/055/GCF_001554055.1_ASM155405v1
GCF_001554075.1	2103	Tenericutes	Mycoplasma	Mycoplasma mycoides subsp. mycoides	Ben50	Complete Genome		ftp://ftp.ncbi.nlm.nih.gov/genomes/all/GCF/001/554/075/GCF_001554075.1_ASM155407v1
GCF_001554155.1	2103	Tenericutes	Mycoplasma	Mycoplasma mycoides subsp. mycoides	Ben468	Complete Genome		ftp://ftp.ncbi.nlm.nih.gov/genomes/all/GCF/001/554/155/GCF_001554155.1_ASM155415v1
GCF_001554295.1	562	Proteobacteria	Escherichia	Escherichia coli	KCJ852	Contig		ftp://ftp.ncbi.nlm.nih.gov/genomes/all/GCF/001/554/295/GCF_001554295.1_ASM155429v1
GCF_001554305.1	287	Proteobacteria	Pseudomonas	Pseudomonas aeruginosa	AU11866	Contig		ftp://ftp.ncbi.nlm.nih.gov/genomes/all/GCF/001/554/305/GCF_001554305.1_ASM155430v1
GCF_001554315.1	287	Proteobacteria	Pseudomonas	Pseudomonas aeruginosa	AU21076	Contig		ftp://ftp.ncbi.nlm.nih.gov/genomes/all/GCF/001/554/315/GCF_001554315.1_ASM155431v1
GCF_001554325.1	287	Proteobacteria	Pseudomonas	Pseudomonas aeruginosa	AU5471	Contig		ftp://ftp.ncbi.nlm.nih.gov/genomes/all/GCF/001/554/325/GCF_001554325.1_ASM155432v1
GCF_001554375.1	287	Proteobacteria	Pseudomonas	Pseudomonas aeruginosa	AU9381	Contig		ftp://ftp.ncbi.nlm.nih.gov/genomes/all/GCF/001/554/375/GCF_001554375.1_ASM155437v1
GCF_001554385.1	287	Proteobacteria	Pseudomonas	Pseudomonas aeruginosa	AU10241	Contig		ftp://ftp.ncbi.nlm.nih.gov/genomes/all/GCF/001/554/385/GCF_001554385.1_ASM155438v1
GCF_002264925.1	573	Proteobacteria	Klebsiella	Klebsiella pneumoniae	K85	Contig		ftp://ftp.ncbi.nlm.nih.gov/genomes/all/GCF/002/264/925/GCF_002264925.1_ASM226492v1
GCF_002264965.1	98360	Proteobacteria	Salmonella	Salmonella enterica subsp. enterica serovar Dublin	D15-051537	Contig		ftp://ftp.ncbi.nlm.nih.gov/genomes/all/GCF/002/264/965/GCF_002264965.1_A5-Miseq
GCF_002264985.1	611	Proteobacteria	Salmonella	Salmonella enterica subsp. enterica serovar Heidelberg	714	Contig		ftp://ftp.ncbi.nlm.nih.gov/genomes/all/GCF/002/264/985/GCF_002264985.1_A5-Miseq
GCF_002265005.1	562	Proteobacteria	Escherichia	Escherichia coli	E4903	Contig		ftp://ftp.ncbi.nlm.nih.gov/genomes/all/GCF/002/265/005/GCF_002265005.1_ASM226500v1
GCF_002265015.1	573	Proteobacteria	Klebsiella	Klebsiella pneumoniae	K3657	Contig		ftp://ftp.ncbi.nlm.nih.gov/genomes/all/GCF/002/265/015/GCF_002265015.1_ASM226501v1
GCF_002265025.1	562	Proteobacteria	Escherichia	Escherichia coli	E2239	Contig		ftp://ftp.ncbi.nlm.nih.gov/genomes/all/GCF/002/265/025/GCF_002265025.1_ASM226502v1
GCF_002265035.1	562	Proteobacteria	Escherichia	Escherichia coli	E834	Contig		ftp://ftp.ncbi.nlm.nih.gov/genomes/all/GCF/002/265/035/GCF_002265035.1_ASM226503v1
GCF_002265085.1	571	Proteobacteria	Klebsiella	Klebsiella oxytoca	K3678	Contig		ftp://ftp.ncbi.nlm.nih.gov/genomes/all/GCF/002/265/085/GCF_002265085.1_ASM226508v1
GCF_002265095.1	1313	Firmicutes	Streptococcus	Streptococcus pneumoniae	8788-22	Scaffold		ftp://ftp.ncbi.nlm.nih.gov/genomes/all/GCF/002/265/095/GCF_002265095.1_ASM226509v1
GCF_002265145.1	562	Proteobacteria	Escherichia	Escherichia coli	E4219	Contig		ftp://ftp.ncbi.nlm.nih.gov/genomes/all/GCF/002/265/145/GCF_002265145.1_ASM226514v1
GCF_002265155.1	562	Proteobacteria	Escherichia	Escherichia coli	E834	Contig		ftp://ftp.ncbi.nlm.nih.gov/genomes/all/GCF/002/265/155/GCF_002265155.1_ASM226515v1
GCF_002265195.1	1134687	Proteobacteria	Klebsiella	Klebsiella michiganensis	K1439	Contig		ftp://ftp.ncbi.nlm.nih.gov/genomes/all/GCF/002/265/195/GCF_002265195.1_ASM226519v1
GCF_002265215.1	1313	Firmicutes	Streptococcus	Streptococcus pneumoniae	20893-6B	Contig		ftp://ftp.ncbi.nlm.nih.gov/genomes/all/GCF/002/265/215/GCF_002265215.1_ASM226521v1
GCF_001005925.2	1639	Firmicutes	Listeria	Listeria monocytogenes	CFSAN008100	Complete Genome		ftp://ftp.ncbi.nlm.nih.gov/genomes/all/GCF/001/005/925/GCF_001005925.2_ASM100592v2
GCF_001005985.1	1639	Firmicutes	Listeria	Listeria monocytogenes	CFSAN007956	Complete Genome		ftp://ftp.ncbi.nlm.nih.gov/genomes/all/GCF/001/005/985/GCF_001005985.1_ASM100598v1
GCF_001006005.1	47917	Proteobacteria	Serratia	Serratia fonticola	DSM 4576	Complete Genome	representative genome	ftp://ftp.ncbi.nlm.nih.gov/genomes/all/GCF/001/006/005/GCF_001006005.1_ASM100600v1
GCF_001006025.1	1587	Firmicutes	Lactobacillus	Lactobacillus helveticus	MB2-1	Complete Genome		ftp://ftp.ncbi.nlm.nih.gov/genomes/all/GCF/001/006/025/GCF_001006025.1_ASM100602v1
GCF_001006045.1	113653	Euryarchaeota	Geoglobus	Geoglobus ahangari	234	Complete Genome	representative genome	ftp://ftp.ncbi.nlm.nih.gov/genomes/all/GCF/001/006/045/GCF_001006045.1_ASM100604v1
GCF_001006065.1	1338009	Bacteroidetes	Sphingobacterium	Sphingobacterium sp. IITKGP-BTPF85	IITKGP-BTPF85	Contig		ftp://ftp.ncbi.nlm.nih.gov/genomes/all/GCF/001/006/065/GCF_001006065.1_Sphingobacterium_2.0
GCF_001006085.1	675631	Crenarchaeota	Desulfurococcus	Desulfurococcus mucosus DSM 2161	DSM 2161	Scaffold		ftp://ftp.ncbi.nlm.nih.gov/genomes/all/GCF/001/006/085/GCF_001006085.1_ASM100608v1
GCF_001006105.1	670	Proteobacteria	Vibrio	Vibrio parahaemolyticus	4251-10-01	Scaffold		ftp://ftp.ncbi.nlm.nih.gov/genomes/all/GCF/001/006/105/GCF_001006105.1_ASM100610v1
GCF_001006115.1	670	Proteobacteria	Vibrio	Vibrio parahaemolyticus	4663-09-01	Scaffold		ftp://ftp.ncbi.nlm.nih.gov/genomes/all/GCF/001/006/115/GCF_001006115.1_ASM100611v1
GCF_001006125.1	670	Proteobacteria	Vibrio	Vibrio parahaemolyticus	4244-10-01	Scaffold		ftp://ftp.ncbi.nlm.nih.gov/genomes/all/GCF/001/006/125/GCF_001006125.1_ASM100612v1
GCF_001006135.1	303	Proteobacteria	Pseudomonas	Pseudomonas putida	CBB5	Contig		ftp://ftp.ncbi.nlm.nih.gov/genomes/all/GCF/001/006/135/GCF_001006135.1_ASM100613v1
GCF_001006185.1	670	Proteobacteria	Vibrio	Vibrio parahaemolyticus	4287-10-01	Scaffold		ftp://ftp.ncbi.nlm.nih.gov/genomes/all/GCF/001/006/185/GCF_001006185.1_ASM100618v1
GCF_001270585.1	35619	Actinobacteria	Streptomyces	Streptomyces griseoflavus	NRRL B-1830	Contig		ftp://ftp.ncbi.nlm.nih.gov/genomes/all/GCF/001/270/585/GCF_001270585.1_ASM127058v1
GCF_001270635.1	1890	Actinobacteria	Streptomyces	Streptomyces antibioticus	NRRL B-2032	Contig		ftp://ftp.ncbi.nlm.nih.gov/genomes/all/GCF/001/270/635/GCF_001270635.1_ASM127063v1
GCF_001270665.1	1894	Actinobacteria	Kitasatospora	Kitasatospora aureofaciens	NRRL B-2658	Contig		ftp://ftp.ncbi.nlm.nih.gov/genomes/all/GCF/001/270/665/GCF_001270665.1_ASM127066v1
GCF_001270675.1	285575	Actinobacteria	Streptomyces	Streptomyces griseus subsp. rhodochrous	NRRL B-2929	Contig		ftp://ftp.ncbi.nlm.nih.gov/genomes/all/GCF/001/270/675/GCF_001270675.1_ASM127067v1
GCF_001270705.1	1280	Firmicutes	Staphylococcus	Staphylococcus aureus	ST8	Scaffold		ftp://ftp.ncbi.nlm.nih.gov/genomes/all/GCF/001/270/705/GCF_001270705.1_ASM127070v1
GCF_001270725.1	28450	Proteobacteria	Burkholderia	Burkholderia pseudomallei	ST1381	Scaffold		ftp://ftp.ncbi.nlm.nih.gov/genomes/all/GCF/001/270/725/GCF_001270725.1_ASM127072v1
GCF_001270745.1	702383	Actinobacteria	Jiangella	Jiangella muralis	DSM 45357	Scaffold	representative genome	ftp://ftp.ncbi.nlm.nih.gov/genomes/all/GCF/001/270/745/GCF_001270745.1_ASM127074v1
GCF_001270765.1	648	Proteobacteria	Aeromonas	Aeromonas caviae	429865	Contig		ftp://ftp.ncbi.nlm.nih.gov/genomes/all/GCF/001/270/765/GCF_001270765.1_ASM127076v1
GCF_001270785.1	1033983	Firmicutes	Lactobacillus	Lactobacillus johnsonii 16	16	Contig		ftp://ftp.ncbi.nlm.nih.gov/genomes/all/GCF/001/270/785/GCF_001270785.1_ASM127078v1
GCF_001270815.1	670	Proteobacteria	Vibrio	Vibrio parahaemolyticus	PMC58.5	Scaffold		ftp://ftp.ncbi.nlm.nih.gov/genomes/all/GCF/001/270/815/GCF_001270815.1_ASM127081v1
GCF_001270825.1	670	Proteobacteria	Vibrio	Vibrio parahaemolyticus	PMC58.7	Scaffold		ftp://ftp.ncbi.nlm.nih.gov/genomes/all/GCF/001/270/825/GCF_001270825.1_ASM127082v1
GCF_001270835.1	670	Proteobacteria	Vibrio	Vibrio parahaemolyticus	PMA37.5	Contig		ftp://ftp.ncbi.nlm.nih.gov/genomes/all/GCF/001/270/835/GCF_001270835.1_ASM127083v1
GCF_001270885.1	670	Proteobacteria	Vibrio	Vibrio parahaemolyticus	ATC210	Scaffold		ftp://ftp.ncbi.nlm.nih.gov/genomes/all/GCF/001/270/885/GCF_001270885.1_ASM127088v1
GCF_001270895.1	670	Proteobacteria	Vibrio	Vibrio parahaemolyticus	PMC14.7	Scaffold		ftp://ftp.ncbi.nlm.nih.gov/genomes/all/GCF/001/270/895/GCF_001270895.1_ASM127089v1
GCF_001270905.1	670	Proteobacteria	Vibrio	Vibrio parahaemolyticus	PMC48	Scaffold		ftp://ftp.ncbi.nlm.nih.gov/genomes/all/GCF/001/270/905/GCF_001270905.1_ASM127090v1
GCF_001270965.1	1409788	Bacteroidetes	Sunxiuqinia	Sunxiuqinia dokdonensis	DH1	Contig	representative genome	ftp://ftp.ncbi.nlm.nih.gov/genomes/all/GCF/001/270/965/GCF_001270965.1_ASM127096v1
GCF_001270975.1	670	Proteobacteria	Vibrio	Vibrio parahaemolyticus	ATC220	Scaffold		ftp://ftp.ncbi.nlm.nih.gov/genomes/all/GCF/001/270/975/GCF_001270975.1_ASM127097v1
GCF_001271345.1	1702325	Proteobacteria	Chelatococcus	Chelatococcus sp. CO-6	CO-6	Complete Genome		ftp://ftp.ncbi.nlm.nih.gov/genomes/all/GCF/001/271/345/GCF_001271345.1_ASM127134v1
GCF_001271395.1	353569	Proteobacteria	Salmonella	Salmonella enterica subsp. enterica serovar 4,12:i:-	CVM N43477	Contig		ftp://ftp.ncbi.nlm.nih.gov/genomes/all/GCF/001/271/395/GCF_001271395.1_Salmonella_enterica_CVM_N43477_v1.0
GCF_001271405.1	134047	Proteobacteria	Salmonella	Salmonella enterica subsp. enterica serovar Bredeney	CVM N43475	Contig		ftp://ftp.ncbi.nlm.nih.gov/genomes/all/GCF/001/271/405/GCF_001271405.1_Salmonella_enterica_CVM_N43475_v1.0
GCF_001271415.1	149539	Proteobacteria	Salmonella	Salmonella enterica subsp. enterica serovar Enteritidis	CVM N43468	Contig		ftp://ftp.ncbi.nlm.nih.gov/genomes/all/GCF/001/271/415/GCF_001271415.1_Salmonella_enterica_CVM_N43468_v1.0
GCF_001271425.1	149539	Proteobacteria	Salmonella	Salmonella enterica subsp. enterica serovar Enteritidis	CVM N43464	Contig		ftp://ftp.ncbi.nlm.nih.gov/genomes/all/GCF/001/271/425/GCF_001271425.1_Salmonella_enterica_CVM_N43464_v1.0
GCF_001075525.1	1282	Firmicutes	Staphylococcus	Staphylococcus epidermidis	972_SEPI	Scaffold		ftp://ftp.ncbi.nlm.nih.gov/genomes/all/GCF/001/075/525/GCF_001075525.1_ASM107552v1
GCF_001075555.1	1282	Firmicutes	Staphylococcus	Staphylococcus epidermidis	997_SHAE	Contig		ftp://ftp.ncbi.nlm.nih.gov/genomes/all/GCF/001/075/555/GCF_001075555.1_ASM107555v1
GCF_001075575.1	1282	Firmicutes	Staphylococcus	Staphylococcus epidermidis	998_SEPI	Contig		ftp://ftp.ncbi.nlm.nih.gov/genomes/all/GCF/001/075/575/GCF_001075575.1_ASM107557v1
GCF_001075595.1	1282	Firmicutes	Staphylococcus	Staphylococcus epidermidis	899_SEPI	Contig		ftp://ftp.ncbi.nlm.nih.gov/genomes/all/GCF/001/075/595/GCF_001075595.1_ASM107559v1
GCF_001075605.1	1282	Firmicutes	Staphylococcus	Staphylococcus epidermidis	91_SEPI	Contig		ftp://ftp.ncbi.nlm.nih.gov/genomes/all/GCF/001/075/605/GCF_001075605.1_ASM107560v1
GCF_001075635.1	1282	Firmicutes	Staphylococcus	Staphylococcus epidermidis	917_SEPI	Contig		ftp://ftp.ncbi.nlm.nih.gov/genomes/all/GCF/001/075/635/GCF_001075635.1_ASM107563v1
GCF_001075645.1	45972	Firmicutes	Staphylococcus	Staphylococcus pasteuri	915_SPAS	Contig		ftp://ftp.ncbi.nlm.nih.gov/genomes/all/GCF/001/075/645/GCF_001075645.1_ASM107564v1
GCF_001075675.1	1303	Firmicutes	Streptococcus	Streptococcus oralis	918_SORA	Contig		ftp://ftp.ncbi.nlm.nih.gov/genomes/all/GCF/001/075/675/GCF_001075675.1_ASM107567v1
GCF_001075685.1	1282	Firmicutes	Staphylococcus	Staphylococcus epidermidis	920_SEPI	Contig		ftp://ftp.ncbi.nlm.nih.gov/genomes/all/GCF/001/075/685/GCF_001075685.1_ASM107568v1
GCF_001075715.1	1351	Firmicutes	Enterococcus	Enterococcus faecalis	920_EFLS	Contig		ftp://ftp.ncbi.nlm.nih.gov/genomes/all/GCF/001/075/715/GCF_001075715.1_ASM107571v1
GCF_001075725.1	76860	Firmicutes	Streptococcus	Streptococcus constellatus	925_SCON	Contig		ftp://ftp.ncbi.nlm.nih.gov/genomes/all/GCF/001/075/725/GCF_001075725.1_ASM107572v1
GCF_001075775.1	1282	Firmicutes	Staphylococcus	Staphylococcus epidermidis	938_SEPI	Scaffold		ftp://ftp.ncbi.nlm.nih.gov/genomes/all/GCF/001/075/775/GCF_001075775.1_ASM107577v1
GCF_900010465.1	470	Proteobacteria	Acinetobacter	Acinetobacter baumannii		Contig		ftp://ftp.ncbi.nlm.nih.gov/genomes/all/GCF/900/010/465/GCF_900010465.1_BAL_062_Assembly
GCF_900010475.1	1496	Firmicutes	Clostridioides	Clostridioides difficile		Contig		ftp://ftp.ncbi.nlm.nih.gov/genomes/all/GCF/900/010/475/GCF_900010475.1_Peptoclostridium_difficile
GCF_900010485.1	1496	Firmicutes	Clostridioides	Clostridioides difficile		Contig		ftp://ftp.ncbi.nlm.nih.gov/genomes/all/GCF/900/010/485/GCF_900010485.1_Peptoclostridium_difficile
GCF_900010495.1	1496	Firmicutes	Clostridioides	Clostridioides difficile		Contig		ftp://ftp.ncbi.nlm.nih.gov/genomes/all/GCF/900/010/495/GCF_900010495.1_Peptoclostridium_difficile
GCF_900010505.1	1496	Firmicutes	Clostridioides	Clostridioides difficile		Contig		ftp://ftp.ncbi.nlm.nih.gov/genomes/all/GCF/900/010/505/GCF_900010505.1_Peptoclostridium_difficile
GCF_900010515.1	1496	Firmicutes	Clostridioides	Clostridioides difficile		Contig		ftp://ftp.ncbi.nlm.nih.gov/genomes/all/GCF/900/010/515/GCF_900010515.1_Peptoclostridium_difficile
GCF_900010525.1	627495	Proteobacteria	Sphingobium	Sphingobium sp. Z007		Scaffold		ftp://ftp.ncbi.nlm.nih.gov/genomes/all/GCF/900/010/525/GCF_900010525.1_Sphingobium_sp_Z007_rep_B_without_predator
GCF_900010555.1	1307	Firmicutes	Streptococcus	Streptococcus suis		Contig		ftp://ftp.ncbi.nlm.nih.gov/genomes/all/GCF/900/010/555/GCF_900010555.1_assembly_940255
GCF_900010565.1	1307	Firmicutes	Streptococcus	Streptococcus suis		Contig		ftp://ftp.ncbi.nlm.nih.gov/genomes/all/GCF/900/010/565/GCF_900010565.1_assembly_12V457
GCF_000664945.1	1448787	Actinobacteria	Mycobacterium	Mycobacterium tuberculosis M2249	M2249	Scaffold		ftp://ftp.ncbi.nlm.nih.gov/genomes/all/GCF/000/664/945/GCF_000664945.1_Myco_tube_M2249_V1
GCF_000664965.1	1448788	Actinobacteria	Mycobacterium	Mycobacterium tuberculosis M2142	M2142	Scaffold		ftp://ftp.ncbi.nlm.nih.gov/genomes/all/GCF/000/664/965/GCF_000664965.1_Myco_tube_M2142_V1
GCF_000664985.1	1448789	Actinobacteria	Mycobacterium	Mycobacterium tuberculosis M2459	M2459	Scaffold		ftp://ftp.ncbi.nlm.nih.gov/genomes/all/GCF/000/664/985/GCF_000664985.1_Myco_tube_M2459_V1
GCF_000665005.1	1448790	Actinobacteria	Mycobacterium	Mycobacterium tuberculosis M2442	M2442	Scaffold		ftp://ftp.ncbi.nlm.nih.gov/genomes/all/GCF/000/665/005/GCF_000665005.1_Myco_tube_M2442_V1
GCF_000665025.1	1448791	Actinobacteria	Mycobacterium	Mycobacterium tuberculosis M2440	M2440	Scaffold		ftp://ftp.ncbi.nlm.nih.gov/genomes/all/GCF/000/665/025/GCF_000665025.1_Myco_tube_M2440_V1
GCF_000665045.1	1448792	Actinobacteria	Mycobacterium	Mycobacterium tuberculosis M2435	M2435	Scaffold		ftp://ftp.ncbi.nlm.nih.gov/genomes/all/GCF/000/665/045/GCF_000665045.1_Myco_tube_M2435_V1
GCF_000665065.1	1448794	Actinobacteria	Mycobacterium	Mycobacterium tuberculosis M2416	M2416	Scaffold		ftp://ftp.ncbi.nlm.nih.gov/genomes/all/GCF/000/665/065/GCF_000665065.1_Myco_tube_M2416_V1
GCF_000665085.1	1448795	Actinobacteria	Mycobacterium	Mycobacterium tuberculosis M2402	M2402	Scaffold		ftp://ftp.ncbi.nlm.nih.gov/genomes/all/GCF/000/665/085/GCF_000665085.1_Myco_tube_M2402_V1
GCF_000665105.1	1448796	Actinobacteria	Mycobacterium	Mycobacterium tuberculosis M2376	M2376	Scaffold		ftp://ftp.ncbi.nlm.nih.gov/genomes/all/GCF/000/665/105/GCF_000665105.1_Myco_tube_M2376_V1
GCF_000665125.1	1448797	Actinobacteria	Mycobacterium	Mycobacterium tuberculosis M2361	M2361	Scaffold		ftp://ftp.ncbi.nlm.nih.gov/genomes/all/GCF/000/665/125/GCF_000665125.1_Myco_tube_M2361_V1
GCF_000665145.1	1448798	Actinobacteria	Mycobacterium	Mycobacterium tuberculosis M2360	M2360	Scaffold		ftp://ftp.ncbi.nlm.nih.gov/genomes/all/GCF/000/665/145/GCF_000665145.1_Myco_tube_M2360_V1
GCF_001393555.1	1773	Actinobacteria	Mycobacterium	Mycobacterium tuberculosis	Bir 318	Scaffold		ftp://ftp.ncbi.nlm.nih.gov/genomes/all/GCF/001/393/555/GCF_001393555.1_6570_5_10
GCF_001393575.1	1773	Actinobacteria	Mycobacterium	Mycobacterium tuberculosis	Bir 174	Scaffold		ftp://ftp.ncbi.nlm.nih.gov/genomes/all/GCF/001/393/575/GCF_001393575.1_6540_3_6
GCF_001393595.1	1773	Actinobacteria	Mycobacterium	Mycobacterium tuberculosis	Bir 261	Scaffold		ftp://ftp.ncbi.nlm.nih.gov/genomes/all/GCF/001/393/595/GCF_001393595.1_6540_6_24
GCF_001393615.1	1773	Actinobacteria	Mycobacterium	Mycobacterium tuberculosis	Bir 175	Scaffold		ftp://ftp.ncbi.nlm.nih.gov/genomes/all/GCF/001/393/615/GCF_001393615.1_6540_3_7
GCF_001393635.1	1773	Actinobacteria	Mycobacterium	Mycobacterium tuberculosis	Bir 260	Scaffold		ftp://ftp.ncbi.nlm.nih.gov/genomes/all/GCF/001/393/635/GCF_001393635.1_6540_6_23
GCF_001393655.1	1773	Actinobacteria	Mycobacterium	Mycobacterium tuberculosis	Bir 384	Scaffold		ftp://ftp.ncbi.nlm.nih.gov/genomes/all/GCF/001/393/655/GCF_001393655.1_6570_8_3
GCF_001393675.1	1773	Actinobacteria	Mycobacterium	Mycobacterium tuberculosis	Bir 262	Scaffold		ftp://ftp.ncbi.nlm.nih.gov/genomes/all/GCF/001/393/675/GCF_001393675.1_6540_7_1
GCF_001393695.1	1773	Actinobacteria	Mycobacterium	Mycobacterium tuberculosis	Bir 171	Scaffold		ftp://ftp.ncbi.nlm.nih.gov/genomes/all/GCF/001/393/695/GCF_001393695.1_6540_3_3
GCF_001393715.1	1773	Actinobacteria	Mycobacterium	Mycobacterium tuberculosis	Bir 154	Scaffold		ftp://ftp.ncbi.nlm.nih.gov/genomes/all/GCF/001/393/715/GCF_001393715.1_6540_2_12
GCF_001393735.1	1773	Actinobacteria	Mycobacterium	Mycobacterium tuberculosis	Bir 235	Scaffold		ftp://ftp.ncbi.nlm.nih.gov/genomes/all/GCF/001/393/735/GCF_001393735.1_6540_6_1
GCF_001393755.1	1773	Actinobacteria	Mycobacterium	Mycobacterium tuberculosis	Bir 217	Scaffold		ftp://ftp.ncbi.nlm.nih.gov/genomes/all/GCF/001/393/755/GCF_001393755.1_6540_5_7
GCF_900172295.1	1312363	Proteobacteria	Pelagicola	Pelagicola litorisediminis	CECT 8287	Contig	representative genome	ftp://ftp.ncbi.nlm.nih.gov/genomes/all/GCF/900/172/295/GCF_900172295.1_P.litorisediminis_CECT8287_Spades_Prokka
GCF_900172305.1	658057	Proteobacteria	Pacificibacter	Pacificibacter marinus	CECT 7971	Contig		ftp://ftp.ncbi.nlm.nih.gov/genomes/all/GCF/900/172/305/GCF_900172305.1_P.marinus_CECT7971_Spades_Prokka
GCF_900172315.1	315423	Proteobacteria	Palleronia	Palleronia marisminoris	CECT 7066	Contig	representative genome	ftp://ftp.ncbi.nlm.nih.gov/genomes/all/GCF/900/172/315/GCF_900172315.1_P.marisminoris_CECT7066_Spades_Prokka
GCF_900172325.1	745714	Proteobacteria	Oceanibacterium	Oceanibacterium hippocampi	CECT 7691	Contig	representative genome	ftp://ftp.ncbi.nlm.nih.gov/genomes/all/GCF/900/172/325/GCF_900172325.1_O.hippocampi_CECT7691_Spades_Prokka
GCF_900172335.1	1247867	Proteobacteria	Roseovarius	Roseovarius albus	CECT 7450	Contig	representative genome	ftp://ftp.ncbi.nlm.nih.gov/genomes/all/GCF/900/172/335/GCF_900172335.1_R.albus_CECT7450_Spades_Prokka
GCF_900172345.1	1343159	Proteobacteria	Limimaricola	Limimaricola soesokkakensis	CECT 8367	Contig	representative genome	ftp://ftp.ncbi.nlm.nih.gov/genomes/all/GCF/900/172/345/GCF_900172345.1_L.soesokkakensis_CECT8376_Spades_Prokka
GCF_900172355.1	254357	Proteobacteria	Roseisalinus	Roseisalinus antarcticus	CECT 7023	Contig	representative genome	ftp://ftp.ncbi.nlm.nih.gov/genomes/all/GCF/900/172/355/GCF_900172355.1_R.antarcticus_CECT7023_Spades_Prokka
GCF_900172365.1	1356575	Proteobacteria	Roseovarius	Roseovarius gaetbuli	CECT 8370	Contig		ftp://ftp.ncbi.nlm.nih.gov/genomes/all/GCF/900/172/365/GCF_900172365.1_R.gaetbulli_CECT8370_Spades_Prokka
GCF_900172375.1	1519096	Proteobacteria	Aquimixticola	Aquimixticola soesokkakensis	CECT 8620	Contig	representative genome	ftp://ftp.ncbi.nlm.nih.gov/genomes/all/GCF/900/172/375/GCF_900172375.1_A.soesokkakensis_CECT8620_Spades_Prokka
GCF_900172385.1	396013	Proteobacteria	Pseudooceanicola	Pseudooceanicola marinus	CECT 7751	Contig	representative genome	ftp://ftp.ncbi.nlm.nih.gov/genomes/all/GCF/900/172/385/GCF_900172385.1_Ps.marinus_CECT7751_Spades_Prokka
GCF_900172395.1	1313	Firmicutes	Streptococcus	Streptococcus pneumoniae		Scaffold		ftp://ftp.ncbi.nlm.nih.gov/genomes/all/GCF/900/172/395/GCF_900172395.1_Hermans-310
GCF_900172405.1	1313	Firmicutes	Streptococcus	Streptococcus pneumoniae		Scaffold		ftp://ftp.ncbi.nlm.nih.gov/genomes/all/GCF/900/172/405/GCF_900172405.1_Hermans-766
GCF_900172415.1	1313	Firmicutes	Streptococcus	Streptococcus pneumoniae		Scaffold		ftp://ftp.ncbi.nlm.nih.gov/genomes/all/GCF/900/172/415/GCF_900172415.1_Hermans-250
GCF_000264095.1	752783	Proteobacteria	Escherichia	Escherichia coli KD1	KD1	Contig		ftp://ftp.ncbi.nlm.nih.gov/genomes/all/GCF/000/264/095/GCF_000264095.1_ASM26409v1
GCF_000264115.1	752785	Proteobacteria	Escherichia	Escherichia coli 541-15	541-15	Contig		ftp://ftp.ncbi.nlm.nih.gov/genomes/all/GCF/000/264/115/GCF_000264115.1_ASM26411v1
GCF_000264135.1	752787	Proteobacteria	Escherichia	Escherichia coli 576-1	576-1	Contig		ftp://ftp.ncbi.nlm.nih.gov/genomes/all/GCF/000/264/135/GCF_000264135.1_ASM26413v1
GCF_000264155.1	752788	Proteobacteria	Escherichia	Escherichia coli 75	75	Contig		ftp://ftp.ncbi.nlm.nih.gov/genomes/all/GCF/000/264/155/GCF_000264155.1_ASM26415v1
GCF_000264175.1	752789	Proteobacteria	Escherichia	Escherichia coli HM605	HM605	Contig		ftp://ftp.ncbi.nlm.nih.gov/genomes/all/GCF/000/264/175/GCF_000264175.1_ASM26417v1
GCF_000264195.1	752784	Proteobacteria	Escherichia	Escherichia coli KD2	KD2	Contig		ftp://ftp.ncbi.nlm.nih.gov/genomes/all/GCF/000/264/195/GCF_000264195.1_ASM26419v1
GCF_000264215.1	752786	Proteobacteria	Escherichia	Escherichia coli 541-1	541-1	Contig		ftp://ftp.ncbi.nlm.nih.gov/genomes/all/GCF/000/264/215/GCF_000264215.1_ASM26421v1
GCF_000264235.1	752790	Proteobacteria	Escherichia	Escherichia coli CUMT8	CUMT8	Contig		ftp://ftp.ncbi.nlm.nih.gov/genomes/all/GCF/000/264/235/GCF_000264235.1_ASM26423v1
GCF_000264255.1	1177926	Firmicutes	Bacillus	Bacillus sp. M 2-6	KACC 16563	Contig		ftp://ftp.ncbi.nlm.nih.gov/genomes/all/GCF/000/264/255/GCF_000264255.1_ASM26425v1
GCF_000264275.1	1162294	Proteobacteria	Serratia	Serratia marcescens LCT-SM213	LCT-SM213	Scaffold		ftp://ftp.ncbi.nlm.nih.gov/genomes/all/GCF/000/264/275/GCF_000264275.1_ASM26427v1
GCF_000264295.1	1163407	Proteobacteria	Rhodanobacter	Rhodanobacter spathiphylli B39	B39	Contig	representative genome	ftp://ftp.ncbi.nlm.nih.gov/genomes/all/GCF/000/264/295/GCF_000264295.1_Rh17631
GCF_000264315.1	1163408	Proteobacteria	Rhodanobacter	Rhodanobacter fulvus Jip2	Jip2	Contig	representative genome	ftp://ftp.ncbi.nlm.nih.gov/genomes/all/GCF/000/264/315/GCF_000264315.1_Rh18449
GCF_000627695.1	1311124	Proteobacteria	Acinetobacter	Acinetobacter baumannii 25442_7	25442_7	Contig		ftp://ftp.ncbi.nlm.nih.gov/genomes/all/GCF/000/627/695/GCF_000627695.1_ASM62769v1
GCF_000627715.1	1311126	Proteobacteria	Acinetobacter	Acinetobacter baumannii 25442_9	25442_9	Contig		ftp://ftp.ncbi.nlm.nih.gov/genomes/all/GCF/000/627/715/GCF_000627715.1_ASM62771v1
GCF_000627735.1	1311134	Proteobacteria	Acinetobacter	Acinetobacter baumannii 42057_2	42057_2	Contig		ftp://ftp.ncbi.nlm.nih.gov/genomes/all/GCF/000/627/735/GCF_000627735.1_ASM62773v1
GCF_000627755.1	1311138	Proteobacteria	Acinetobacter	Acinetobacter baumannii 42057_6	42057_6	Contig		ftp://ftp.ncbi.nlm.nih.gov/genomes/all/GCF/000/627/755/GCF_000627755.1_ASM62775v1
GCF_000627775.1	1311144	Proteobacteria	Acinetobacter	Acinetobacter baumannii 45052_4	45052_4	Contig		ftp://ftp.ncbi.nlm.nih.gov/genomes/all/GCF/000/627/775/GCF_000627775.1_ASM62777v1
GCF_000627795.1	1444106	Proteobacteria	Escherichia	Escherichia coli 1-182-04_S1_C3	1-182-04_S1_C3	Contig		ftp://ftp.ncbi.nlm.nih.gov/genomes/all/GCF/000/627/795/GCF_000627795.1_ASM62779v1
GCF_000627815.1	1444107	Proteobacteria	Escherichia	Escherichia coli 1-250-04_S1_C3	1-250-04_S1_C3	Contig		ftp://ftp.ncbi.nlm.nih.gov/genomes/all/GCF/000/627/815/GCF_000627815.1_ASM62781v1
GCF_000627835.1	1444036	Proteobacteria	Escherichia	Escherichia coli 2-005-03_S1_C1	2-005-03_S1_C1	Contig		ftp://ftp.ncbi.nlm.nih.gov/genomes/all/GCF/000/627/835/GCF_000627835.1_ASM62783v1
GCF_000627855.1	1444051	Proteobacteria	Escherichia	Escherichia coli 1-182-04_S1_C1	1-182-04_S1_C1	Contig		ftp://ftp.ncbi.nlm.nih.gov/genomes/all/GCF/000/627/855/GCF_000627855.1_ASM62785v1
GCF_000627885.1	1444065	Proteobacteria	Escherichia	Escherichia coli 2-011-08_S1_C2	2-011-08_S1_C2	Contig		ftp://ftp.ncbi.nlm.nih.gov/genomes/all/GCF/000/627/885/GCF_000627885.1_ASM62788v1
GCF_000490615.1	1394625	Proteobacteria	Vibrio	Vibrio parahaemolyticus S083	S083	Contig		ftp://ftp.ncbi.nlm.nih.gov/genomes/all/GCF/000/490/615/GCF_000490615.1_S083
GCF_000490635.1	1394624	Proteobacteria	Vibrio	Vibrio parahaemolyticus S082	S082	Contig		ftp://ftp.ncbi.nlm.nih.gov/genomes/all/GCF/000/490/635/GCF_000490635.1_S082
GCF_000490655.1	1394623	Proteobacteria	Vibrio	Vibrio parahaemolyticus S081	S081	Contig		ftp://ftp.ncbi.nlm.nih.gov/genomes/all/GCF/000/490/655/GCF_000490655.1_S081
GCF_000490675.1	1394622	Proteobacteria	Vibrio	Vibrio parahaemolyticus S079	S079	Contig		ftp://ftp.ncbi.nlm.nih.gov/genomes/all/GCF/000/490/675/GCF_000490675.1_S079
GCF_000490695.1	1394621	Proteobacteria	Vibrio	Vibrio parahaemolyticus S078	S078	Contig		ftp://ftp.ncbi.nlm.nih.gov/genomes/all/GCF/000/490/695/GCF_000490695.1_S078
GCF_000490715.1	1394620	Proteobacteria	Vibrio	Vibrio parahaemolyticus S077	S077	Contig		ftp://ftp.ncbi.nlm.nih.gov/genomes/all/GCF/000/490/715/GCF_000490715.1_S077
GCF_000490735.1	1394619	Proteobacteria	Vibrio	Vibrio parahaemolyticus S076	S076	Contig		ftp://ftp.ncbi.nlm.nih.gov/genomes/all/GCF/000/490/735/GCF_000490735.1_S076
GCF_000490755.1	1394618	Proteobacteria	Vibrio	Vibrio parahaemolyticus S075	S075	Contig		ftp://ftp.ncbi.nlm.nih.gov/genomes/all/GCF/000/490/755/GCF_000490755.1_S075
GCF_000490775.1	1394617	Proteobacteria	Vibrio	Vibrio parahaemolyticus S074	S074	Contig		ftp://ftp.ncbi.nlm.nih.gov/genomes/all/GCF/000/490/775/GCF_000490775.1_S074
GCF_000490795.1	1394616	Proteobacteria	Vibrio	Vibrio parahaemolyticus S073	S073	Contig		ftp://ftp.ncbi.nlm.nih.gov/genomes/all/GCF/000/490/795/GCF_000490795.1_S073
GCF_000490815.1	1394615	Proteobacteria	Vibrio	Vibrio parahaemolyticus S072	S072	Contig		ftp://ftp.ncbi.nlm.nih.gov/genomes/all/GCF/000/490/815/GCF_000490815.1_S072
GCF_000490835.1	1394614	Proteobacteria	Vibrio	Vibrio parahaemolyticus S071	S071	Contig		ftp://ftp.ncbi.nlm.nih.gov/genomes/all/GCF/000/490/835/GCF_000490835.1_S071
GCF_000490855.1	1394613	Proteobacteria	Vibrio	Vibrio parahaemolyticus S070	S070	Contig		ftp://ftp.ncbi.nlm.nih.gov/genomes/all/GCF/000/490/855/GCF_000490855.1_S070
GCF_000490875.1	1394612	Proteobacteria	Vibrio	Vibrio parahaemolyticus S069	S069	Contig		ftp://ftp.ncbi.nlm.nih.gov/genomes/all/GCF/000/490/875/GCF_000490875.1_S069
GCF_000490895.1	1394611	Proteobacteria	Vibrio	Vibrio parahaemolyticus S068	S068	Contig		ftp://ftp.ncbi.nlm.nih.gov/genomes/all/GCF/000/490/895/GCF_000490895.1_S068
GCF_000490915.1	1394610	Proteobacteria	Vibrio	Vibrio parahaemolyticus S067	S067	Contig		ftp://ftp.ncbi.nlm.nih.gov/genomes/all/GCF/000/490/915/GCF_000490915.1_S067
GCF_000490935.1	1394609	Proteobacteria	Vibrio	Vibrio parahaemolyticus S066	S066	Contig		ftp://ftp.ncbi.nlm.nih.gov/genomes/all/GCF/000/490/935/GCF_000490935.1_S066
GCF_000490955.1	1394608	Proteobacteria	Vibrio	Vibrio parahaemolyticus S065	S065	Contig		ftp://ftp.ncbi.nlm.nih.gov/genomes/all/GCF/000/490/955/GCF_000490955.1_S065
GCF_000490975.1	1394607	Proteobacteria	Vibrio	Vibrio parahaemolyticus S064	S064	Contig		ftp://ftp.ncbi.nlm.nih.gov/genomes/all/GCF/000/490/975/GCF_000490975.1_S064
GCF_000490995.1	1394606	Proteobacteria	Vibrio	Vibrio parahaemolyticus S063	S063	Contig		ftp://ftp.ncbi.nlm.nih.gov/genomes/all/GCF/000/490/995/GCF_000490995.1_S063
GCF_000491015.1	1394605	Proteobacteria	Vibrio	Vibrio parahaemolyticus S062	S062	Contig		ftp://ftp.ncbi.nlm.nih.gov/genomes/all/GCF/000/491/015/GCF_000491015.1_S062
GCF_000704765.1	1444108	Proteobacteria	Escherichia	Escherichia coli 3-020-07_S1_C3	3-020-07_S1_C3	Contig		ftp://ftp.ncbi.nlm.nih.gov/genomes/all/GCF/000/704/765/GCF_000704765.1_ASM70476v1
GCF_000704785.1	1444137	Proteobacteria	Escherichia	Escherichia coli 3-020-07_S3_C1	3-020-07_S3_C1	Contig		ftp://ftp.ncbi.nlm.nih.gov/genomes/all/GCF/000/704/785/GCF_000704785.1_ASM70478v1
GCF_000704805.1	1444248	Proteobacteria	Escherichia	Escherichia coli 3-020-07_S4_C2	3-020-07_S4_C2	Contig		ftp://ftp.ncbi.nlm.nih.gov/genomes/all/GCF/000/704/805/GCF_000704805.1_ASM70480v1
GCF_000704825.1	1444276	Proteobacteria	Escherichia	Escherichia coli 3-020-07_S4_C3	3-020-07_S4_C3	Contig		ftp://ftp.ncbi.nlm.nih.gov/genomes/all/GCF/000/704/825/GCF_000704825.1_ASM70482v1
GCF_000704845.1	1444055	Proteobacteria	Escherichia	Escherichia coli 3-073-06_S1_C1	3-073-06_S1_C1	Contig		ftp://ftp.ncbi.nlm.nih.gov/genomes/all/GCF/000/704/845/GCF_000704845.1_ASM70484v1
GCF_000704865.1	1444083	Proteobacteria	Escherichia	Escherichia coli 3-073-06_S1_C2	3-073-06_S1_C2	Contig		ftp://ftp.ncbi.nlm.nih.gov/genomes/all/GCF/000/704/865/GCF_000704865.1_ASM70486v1
GCF_000704885.1	1444138	Proteobacteria	Escherichia	Escherichia coli 3-073-06_S3_C1	3-073-06_S3_C1	Contig		ftp://ftp.ncbi.nlm.nih.gov/genomes/all/GCF/000/704/885/GCF_000704885.1_ASM70488v1
GCF_000704905.1	1444166	Proteobacteria	Escherichia	Escherichia coli 3-073-06_S3_C2	3-073-06_S3_C2	Contig		ftp://ftp.ncbi.nlm.nih.gov/genomes/all/GCF/000/704/905/GCF_000704905.1_ASM70490v1
GCF_000704925.1	1444043	Proteobacteria	Escherichia	Escherichia coli 2-427-07_S1_C1	2-427-07_S1_C1	Contig		ftp://ftp.ncbi.nlm.nih.gov/genomes/all/GCF/000/704/925/GCF_000704925.1_ASM70492v1
GCF_000704945.1	1444249	Proteobacteria	Escherichia	Escherichia coli 3-073-06_S4_C2	3-073-06_S4_C2	Contig		ftp://ftp.ncbi.nlm.nih.gov/genomes/all/GCF/000/704/945/GCF_000704945.1_ASM70494v1
GCF_000704965.1	1444277	Proteobacteria	Escherichia	Escherichia coli 3-073-06_S4_C3	3-073-06_S4_C3	Contig		ftp://ftp.ncbi.nlm.nih.gov/genomes/all/GCF/000/704/965/GCF_000704965.1_ASM70496v1
GCF_000704985.1	1444084	Proteobacteria	Escherichia	Escherichia coli 3-105-05_S1_C2	3-105-05_S1_C2	Contig		ftp://ftp.ncbi.nlm.nih.gov/genomes/all/GCF/000/704/985/GCF_000704985.1_ASM70498v1
GCF_000705005.1	1444110	Proteobacteria	Escherichia	Escherichia coli 3-105-05_S1_C3	3-105-05_S1_C3	Contig		ftp://ftp.ncbi.nlm.nih.gov/genomes/all/GCF/000/705/005/GCF_000705005.1_ASM70500v1
GCF_000705035.1	1282	Firmicutes	Staphylococcus	Staphylococcus epidermidis	8400	Contig		ftp://ftp.ncbi.nlm.nih.gov/genomes/all/GCF/000/705/035/GCF_000705035.1_SE8400
GCF_001234485.1	1283	Firmicutes	Staphylococcus	Staphylococcus haemolyticus	CN1234	Scaffold		ftp://ftp.ncbi.nlm.nih.gov/genomes/all/GCF/001/234/485/GCF_001234485.1_7068_7_2
GCF_001234965.1	197	Proteobacteria	Campylobacter	Campylobacter jejuni	OXC6589	Scaffold		ftp://ftp.ncbi.nlm.nih.gov/genomes/all/GCF/001/234/965/GCF_001234965.1_7213_3_46
GCF_001235205.1	1280	Firmicutes	Staphylococcus	Staphylococcus aureus	Na21	Contig		ftp://ftp.ncbi.nlm.nih.gov/genomes/all/GCF/001/235/205/GCF_001235205.1_5139_7_12
GCF_001235545.1	1283	Firmicutes	Staphylococcus	Staphylococcus haemolyticus	131062	Contig		ftp://ftp.ncbi.nlm.nih.gov/genomes/all/GCF/001/235/545/GCF_001235545.1_7068_7_67
GCF_001235865.1	1306953	Proteobacteria	Erythrobacter	Erythrobacter citreus LAMA 915	LAMA 915	Contig	representative genome	ftp://ftp.ncbi.nlm.nih.gov/genomes/all/GCF/001/235/865/GCF_001235865.1_Erythrobacter_citreus_LAMA_915_v1
GCF_001236165.1	197	Proteobacteria	Campylobacter	Campylobacter jejuni	OXC6613	Contig		ftp://ftp.ncbi.nlm.nih.gov/genomes/all/GCF/001/236/165/GCF_001236165.1_7213_3_69
GCF_001236565.1	1280	Firmicutes	Staphylococcus	Staphylococcus aureus	ARI10	Scaffold		ftp://ftp.ncbi.nlm.nih.gov/genomes/all/GCF/001/236/565/GCF_001236565.1_6437_8_18
GCF_001236825.1	1280	Firmicutes	Staphylococcus	Staphylococcus aureus	08-01669	Scaffold		ftp://ftp.ncbi.nlm.nih.gov/genomes/all/GCF/001/236/825/GCF_001236825.1_4351_3_6
GCF_001237125.1	197	Proteobacteria	Campylobacter	Campylobacter jejuni	OXC6635	Scaffold		ftp://ftp.ncbi.nlm.nih.gov/genomes/all/GCF/001/237/125/GCF_001237125.1_7213_3_90
GCF_001237425.1	1283	Firmicutes	Staphylococcus	Staphylococcus haemolyticus	6682	Contig		ftp://ftp.ncbi.nlm.nih.gov/genomes/all/GCF/001/237/425/GCF_001237425.1_7068_7_4
GCF_001237705.1	1283	Firmicutes	Staphylococcus	Staphylococcus haemolyticus	51-04	Scaffold		ftp://ftp.ncbi.nlm.nih.gov/genomes/all/GCF/001/237/705/GCF_001237705.1_7067_4_36
GCF_001238085.1	1283	Firmicutes	Staphylococcus	Staphylococcus haemolyticus	s5	Scaffold		ftp://ftp.ncbi.nlm.nih.gov/genomes/all/GCF/001/238/085/GCF_001238085.1_7067_4_77
GCF_001238305.1	1283	Firmicutes	Staphylococcus	Staphylococcus haemolyticus	25-44	Contig		ftp://ftp.ncbi.nlm.nih.gov/genomes/all/GCF/001/238/305/GCF_001238305.1_7067_4_28
GCF_001119065.1	1313	Firmicutes	Streptococcus	Streptococcus pneumoniae	SMRU2525	Scaffold		ftp://ftp.ncbi.nlm.nih.gov/genomes/all/GCF/001/119/065/GCF_001119065.1_6925_8_5
GCF_001119085.1	1311	Firmicutes	Streptococcus	Streptococcus agalactiae	DK-NI-002	Scaffold		ftp://ftp.ncbi.nlm.nih.gov/genomes/all/GCF/001/119/085/GCF_001119085.1_6630_5_6
GCF_001119105.1	1313	Firmicutes	Streptococcus	Streptococcus pneumoniae	SMRU1966	Scaffold		ftp://ftp.ncbi.nlm.nih.gov/genomes/all/GCF/001/119/105/GCF_001119105.1_6823_5_22
GCF_001119125.1	90370	Proteobacteria	Salmonella	Salmonella enterica subsp. enterica serovar Typhi	1013305	Scaffold		ftp://ftp.ncbi.nlm.nih.gov/genomes/all/GCF/001/119/125/GCF_001119125.1_9475_6_18
GCF_001119145.1	1313	Firmicutes	Streptococcus	Streptococcus pneumoniae	SMRU2134	Scaffold		ftp://ftp.ncbi.nlm.nih.gov/genomes/all/GCF/001/119/145/GCF_001119145.1_6925_3_22
GCF_001119165.1	1313	Firmicutes	Streptococcus	Streptococcus pneumoniae	SMRU2397	Scaffold		ftp://ftp.ncbi.nlm.nih.gov/genomes/all/GCF/001/119/165/GCF_001119165.1_6983_8_93
GCF_001119185.1	485	Proteobacteria	Neisseria	Neisseria gonorrhoeae	GCGS130	Contig		ftp://ftp.ncbi.nlm.nih.gov/genomes/all/GCF/001/119/185/GCF_001119185.1_8727_8_34
GCF_001119205.1	1313	Firmicutes	Streptococcus	Streptococcus pneumoniae	SMRU1914	Scaffold		ftp://ftp.ncbi.nlm.nih.gov/genomes/all/GCF/001/119/205/GCF_001119205.1_6823_3_18
GCF_001119225.1	90370	Proteobacteria	Salmonella	Salmonella enterica subsp. enterica serovar Typhi	MDUST388	Scaffold		ftp://ftp.ncbi.nlm.nih.gov/genomes/all/GCF/001/119/225/GCF_001119225.1_10493_1_81
GCF_001119245.2	90370	Proteobacteria	Salmonella	Salmonella enterica subsp. enterica serovar Typhi	76-1292	Complete Genome		ftp://ftp.ncbi.nlm.nih.gov/genomes/all/GCF/001/119/245/GCF_001119245.2_76_1292
GCF_001119265.1	1311	Firmicutes	Streptococcus	Streptococcus agalactiae	DE-NI-004	Scaffold		ftp://ftp.ncbi.nlm.nih.gov/genomes/all/GCF/001/119/265/GCF_001119265.1_6630_6_14
GCF_001119285.1	1313	Firmicutes	Streptococcus	Streptococcus pneumoniae	ND6034	Contig		ftp://ftp.ncbi.nlm.nih.gov/genomes/all/GCF/001/119/285/GCF_001119285.1_7622_5_79
GCF_001119305.1	1313	Firmicutes	Streptococcus	Streptococcus pneumoniae	211	Contig		ftp://ftp.ncbi.nlm.nih.gov/genomes/all/GCF/001/119/305/GCF_001119305.1_6930_7_18
GCF_001119325.1	1313	Firmicutes	Streptococcus	Streptococcus pneumoniae	SMRU2607	Contig		ftp://ftp.ncbi.nlm.nih.gov/genomes/all/GCF/001/119/325/GCF_001119325.1_6972_4_15
GCF_001119345.1	1313	Firmicutes	Streptococcus	Streptococcus pneumoniae	153408	Contig		ftp://ftp.ncbi.nlm.nih.gov/genomes/all/GCF/001/119/345/GCF_001119345.1_6999_5_4
GCF_001119365.1	1313	Firmicutes	Streptococcus	Streptococcus pneumoniae	CH2029	Contig		ftp://ftp.ncbi.nlm.nih.gov/genomes/all/GCF/001/119/365/GCF_001119365.1_7622_3_53
GCF_001119385.1	1313	Firmicutes	Streptococcus	Streptococcus pneumoniae	410	Scaffold		ftp://ftp.ncbi.nlm.nih.gov/genomes/all/GCF/001/119/385/GCF_001119385.1_6406_5_7
GCF_001119405.1	1313	Firmicutes	Streptococcus	Streptococcus pneumoniae	14	Scaffold		ftp://ftp.ncbi.nlm.nih.gov/genomes/all/GCF/001/119/405/GCF_001119405.1_6259_8_7
GCF_001119425.1	1313	Firmicutes	Streptococcus	Streptococcus pneumoniae	type strain: N	Contig		ftp://ftp.ncbi.nlm.nih.gov/genomes/all/GCF/001/119/425/GCF_001119425.1_6593_5_5
GCF_000572485.1	1409673	Firmicutes	Staphylococcus	Staphylococcus aureus OCMM6103	OCMM6103	Scaffold		ftp://ftp.ncbi.nlm.nih.gov/genomes/all/GCF/000/572/485/GCF_000572485.1_Stap_aure_OCMM6103_V1
GCF_000572505.1	1409669	Firmicutes	Staphylococcus	Staphylococcus aureus FVRH6079	FVRH6079	Scaffold		ftp://ftp.ncbi.nlm.nih.gov/genomes/all/GCF/000/572/505/GCF_000572505.1_Stap_aure_FVRH6079_V1
GCF_000572525.1	1409666	Firmicutes	Staphylococcus	Staphylococcus aureus FVRH6066	FVRH6066	Scaffold		ftp://ftp.ncbi.nlm.nih.gov/genomes/all/GCF/000/572/525/GCF_000572525.1_Stap_aure_FVRH6066_V1
GCF_000572545.1	1409639	Firmicutes	Staphylococcus	Staphylococcus aureus MISS6176	MISS6176	Scaffold		ftp://ftp.ncbi.nlm.nih.gov/genomes/all/GCF/000/572/545/GCF_000572545.1_Stap_aure_MISS6176_V1
GCF_000572565.1	1409634	Firmicutes	Staphylococcus	Staphylococcus aureus FVRH6040	FVRH6040	Scaffold		ftp://ftp.ncbi.nlm.nih.gov/genomes/all/GCF/000/572/565/GCF_000572565.1_Stap_aure_FVRH6040_V1
GCF_000572585.1	1409622	Firmicutes	Staphylococcus	Staphylococcus aureus MISS6131	MISS6131	Scaffold		ftp://ftp.ncbi.nlm.nih.gov/genomes/all/GCF/000/572/585/GCF_000572585.1_Stap_aure_MISS6131_V1
GCF_000572605.1	1409621	Firmicutes	Staphylococcus	Staphylococcus aureus MISS6132	MISS6132	Scaffold		ftp://ftp.ncbi.nlm.nih.gov/genomes/all/GCF/000/572/605/GCF_000572605.1_Stap_aure_MISS6132_V1
GCF_000572625.1	1409620	Firmicutes	Staphylococcus	Staphylococcus aureus KINW6025	KINW6025	Scaffold		ftp://ftp.ncbi.nlm.nih.gov/genomes/all/GCF/000/572/625/GCF_000572625.1_Stap_aure_KINW6025_V1
GCF_000572645.1	1409613	Firmicutes	Staphylococcus	Staphylococcus aureus SJOS6145	SJOS6145	Scaffold		ftp://ftp.ncbi.nlm.nih.gov/genomes/all/GCF/000/572/645/GCF_000572645.1_Stap_aure_SJOS6145_V1
GCF_000572665.1	1409575	Firmicutes	Staphylococcus	Staphylococcus aureus SJUD6098	SJUD6098	Scaffold		ftp://ftp.ncbi.nlm.nih.gov/genomes/all/GCF/000/572/665/GCF_000572665.1_Stap_aure_SJUD6098_V1
GCF_002190025.1	562	Proteobacteria	Escherichia	Escherichia coli	ECOR68	Contig		ftp://ftp.ncbi.nlm.nih.gov/genomes/all/GCF/002/190/025/GCF_002190025.1_ASM219002v1
GCF_002190035.1	562	Proteobacteria	Escherichia	Escherichia coli	ECOR69	Contig		ftp://ftp.ncbi.nlm.nih.gov/genomes/all/GCF/002/190/035/GCF_002190035.1_ASM219003v1
GCF_002190075.1	562	Proteobacteria	Escherichia	Escherichia coli	ECOR70	Contig		ftp://ftp.ncbi.nlm.nih.gov/genomes/all/GCF/002/190/075/GCF_002190075.1_ASM219007v1
GCF_002190085.1	562	Proteobacteria	Escherichia	Escherichia coli	ECOR71	Contig		ftp://ftp.ncbi.nlm.nih.gov/genomes/all/GCF/002/190/085/GCF_002190085.1_ASM219008v1
GCF_002190105.1	562	Proteobacteria	Escherichia	Escherichia coli	ECOR01	Contig		ftp://ftp.ncbi.nlm.nih.gov/genomes/all/GCF/002/190/105/GCF_002190105.1_ASM219010v1
GCF_002190145.1	562	Proteobacteria	Escherichia	Escherichia coli	ECOR02	Contig		ftp://ftp.ncbi.nlm.nih.gov/genomes/all/GCF/002/190/145/GCF_002190145.1_ASM219014v1
GCF_002190155.1	562	Proteobacteria	Escherichia	Escherichia coli	ECOR03	Contig		ftp://ftp.ncbi.nlm.nih.gov/genomes/all/GCF/002/190/155/GCF_002190155.1_ASM219015v1
GCF_002190165.1	562	Proteobacteria	Escherichia	Escherichia coli	ECOR04	Contig		ftp://ftp.ncbi.nlm.nih.gov/genomes/all/GCF/002/190/165/GCF_002190165.1_ASM219016v1
GCF_002190205.1	562	Proteobacteria	Escherichia	Escherichia coli	ECOR05	Contig		ftp://ftp.ncbi.nlm.nih.gov/genomes/all/GCF/002/190/205/GCF_002190205.1_ASM219020v1
GCF_002190225.1	562	Proteobacteria	Escherichia	Escherichia coli	ECOR06	Contig		ftp://ftp.ncbi.nlm.nih.gov/genomes/all/GCF/002/190/225/GCF_002190225.1_ASM219022v1
GCF_002190245.1	562	Proteobacteria	Escherichia	Escherichia coli	ECOR07	Contig		ftp://ftp.ncbi.nlm.nih.gov/genomes/all/GCF/002/190/245/GCF_002190245.1_ASM219024v1
GCF_002190275.1	562	Proteobacteria	Escherichia	Escherichia coli	ECOR08	Contig		ftp://ftp.ncbi.nlm.nih.gov/genomes/all/GCF/002/190/275/GCF_002190275.1_ASM219027v1
GCF_002190285.1	562	Proteobacteria	Escherichia	Escherichia coli	ECOR09	Contig		ftp://ftp.ncbi.nlm.nih.gov/genomes/all/GCF/002/190/285/GCF_002190285.1_ASM219028v1
GCF_002571755.1	293387	Firmicutes	Bacillus	Bacillus altitudinis	AFS065009	Contig		ftp://ftp.ncbi.nlm.nih.gov/genomes/all/GCF/002/571/755/GCF_002571755.1_ASM257175v1
GCF_002571765.1	155322	Firmicutes	Bacillus	Bacillus toyonensis	AFS064666	Scaffold		ftp://ftp.ncbi.nlm.nih.gov/genomes/all/GCF/002/571/765/GCF_002571765.1_ASM257176v1
GCF_002571785.1	1890302	Firmicutes	Bacillus	Bacillus wiedmannii	AFS064408	Scaffold		ftp://ftp.ncbi.nlm.nih.gov/genomes/all/GCF/002/571/785/GCF_002571785.1_ASM257178v1
GCF_002571795.1	1890302	Firmicutes	Bacillus	Bacillus wiedmannii	AFS063338	Scaffold		ftp://ftp.ncbi.nlm.nih.gov/genomes/all/GCF/002/571/795/GCF_002571795.1_ASM257179v1
GCF_002571825.1	155322	Firmicutes	Bacillus	Bacillus toyonensis	AFS062328	Scaffold		ftp://ftp.ncbi.nlm.nih.gov/genomes/all/GCF/002/571/825/GCF_002571825.1_ASM257182v1
GCF_002571845.1	64104	Firmicutes	Bacillus	Bacillus pseudomycoides	AFS062254	Scaffold		ftp://ftp.ncbi.nlm.nih.gov/genomes/all/GCF/002/571/845/GCF_002571845.1_ASM257184v1
GCF_002571855.1	1396	Firmicutes	Bacillus	Bacillus cereus	AFS062062	Scaffold		ftp://ftp.ncbi.nlm.nih.gov/genomes/all/GCF/002/571/855/GCF_002571855.1_ASM257185v1
GCF_002571885.1	155322	Firmicutes	Bacillus	Bacillus toyonensis	AFS061705	Scaffold		ftp://ftp.ncbi.nlm.nih.gov/genomes/all/GCF/002/571/885/GCF_002571885.1_ASM257188v1
GCF_002571915.1	155322	Firmicutes	Bacillus	Bacillus toyonensis	AFS060522	Scaffold		ftp://ftp.ncbi.nlm.nih.gov/genomes/all/GCF/002/571/915/GCF_002571915.1_ASM257191v1
GCF_002571925.1	561879	Firmicutes	Bacillus	Bacillus safensis	AFS067952	Contig		ftp://ftp.ncbi.nlm.nih.gov/genomes/all/GCF/002/571/925/GCF_002571925.1_ASM257192v1
GCF_002571935.1	155322	Firmicutes	Bacillus	Bacillus toyonensis	AFS067491	Scaffold		ftp://ftp.ncbi.nlm.nih.gov/genomes/all/GCF/002/571/935/GCF_002571935.1_ASM257193v1
GCF_002571965.1	155322	Firmicutes	Bacillus	Bacillus toyonensis	AFS067067	Scaffold		ftp://ftp.ncbi.nlm.nih.gov/genomes/all/GCF/002/571/965/GCF_002571965.1_ASM257196v1
GCF_002571985.1	64104	Firmicutes	Bacillus	Bacillus pseudomycoides	AFS065668	Scaffold		ftp://ftp.ncbi.nlm.nih.gov/genomes/all/GCF/002/571/985/GCF_002571985.1_ASM257198v1
GCF_002572005.1	155322	Firmicutes	Bacillus	Bacillus toyonensis	AFS064582	Scaffold		ftp://ftp.ncbi.nlm.nih.gov/genomes/all/GCF/002/572/005/GCF_002572005.1_ASM257200v1
GCF_002572035.1	155322	Firmicutes	Bacillus	Bacillus toyonensis	AFS065389	Scaffold		ftp://ftp.ncbi.nlm.nih.gov/genomes/all/GCF/002/572/035/GCF_002572035.1_ASM257203v1
GCF_002572045.1	1890302	Firmicutes	Bacillus	Bacillus wiedmannii	AFS064159	Scaffold		ftp://ftp.ncbi.nlm.nih.gov/genomes/all/GCF/002/572/045/GCF_002572045.1_ASM257204v1
GCF_001024655.1	287	Proteobacteria	Pseudomonas	Pseudomonas aeruginosa	Pae_CF67.04s	Scaffold		ftp://ftp.ncbi.nlm.nih.gov/genomes/all/GCF/001/024/655/GCF_001024655.1_ASM102465v1
GCF_001024695.1	287	Proteobacteria	Pseudomonas	Pseudomonas aeruginosa	Pae_CF67.04t	Scaffold		ftp://ftp.ncbi.nlm.nih.gov/genomes/all/GCF/001/024/695/GCF_001024695.1_ASM102469v1
GCF_001024715.1	287	Proteobacteria	Pseudomonas	Pseudomonas aeruginosa	Pae_CF67.05a	Scaffold		ftp://ftp.ncbi.nlm.nih.gov/genomes/all/GCF/001/024/715/GCF_001024715.1_ASM102471v1
GCF_001024725.1	287	Proteobacteria	Pseudomonas	Pseudomonas aeruginosa	Pae_CF67.05b	Scaffold		ftp://ftp.ncbi.nlm.nih.gov/genomes/all/GCF/001/024/725/GCF_001024725.1_ASM102472v1
GCF_001024755.1	287	Proteobacteria	Pseudomonas	Pseudomonas aeruginosa	Pae_CF67.05c	Scaffold		ftp://ftp.ncbi.nlm.nih.gov/genomes/all/GCF/001/024/755/GCF_001024755.1_ASM102475v1
GCF_001024765.1	287	Proteobacteria	Pseudomonas	Pseudomonas aeruginosa	Pae_CF67.05d	Scaffold		ftp://ftp.ncbi.nlm.nih.gov/genomes/all/GCF/001/024/765/GCF_001024765.1_ASM102476v1
GCF_001024775.1	287	Proteobacteria	Pseudomonas	Pseudomonas aeruginosa	Pae_CF67.05e	Scaffold		ftp://ftp.ncbi.nlm.nih.gov/genomes/all/GCF/001/024/775/GCF_001024775.1_ASM102477v1
GCF_001024805.1	287	Proteobacteria	Pseudomonas	Pseudomonas aeruginosa	Pae_CF67.05f	Scaffold		ftp://ftp.ncbi.nlm.nih.gov/genomes/all/GCF/001/024/805/GCF_001024805.1_ASM102480v1
GCF_001024835.1	287	Proteobacteria	Pseudomonas	Pseudomonas aeruginosa	Pae_CF67.05g	Scaffold		ftp://ftp.ncbi.nlm.nih.gov/genomes/all/GCF/001/024/835/GCF_001024835.1_ASM102483v1
GCF_001024845.1	287	Proteobacteria	Pseudomonas	Pseudomonas aeruginosa	Pae_CF67.05h	Scaffold		ftp://ftp.ncbi.nlm.nih.gov/genomes/all/GCF/001/024/845/GCF_001024845.1_ASM102484v1
GCF_001024855.1	287	Proteobacteria	Pseudomonas	Pseudomonas aeruginosa	Pae_CF67.05i	Scaffold		ftp://ftp.ncbi.nlm.nih.gov/genomes/all/GCF/001/024/855/GCF_001024855.1_ASM102485v1
GCF_001024875.1	287	Proteobacteria	Pseudomonas	Pseudomonas aeruginosa	Pae_CF67.05k	Scaffold		ftp://ftp.ncbi.nlm.nih.gov/genomes/all/GCF/001/024/875/GCF_001024875.1_ASM102487v1
GCF_001024915.1	287	Proteobacteria	Pseudomonas	Pseudomonas aeruginosa	Pae_CF67.05l	Scaffold		ftp://ftp.ncbi.nlm.nih.gov/genomes/all/GCF/001/024/915/GCF_001024915.1_ASM102491v1
GCF_001024925.1	287	Proteobacteria	Pseudomonas	Pseudomonas aeruginosa	Pae_CF67.05m	Scaffold		ftp://ftp.ncbi.nlm.nih.gov/genomes/all/GCF/001/024/925/GCF_001024925.1_ASM102492v1
GCF_001024945.1	287	Proteobacteria	Pseudomonas	Pseudomonas aeruginosa	Pae_CF67.05n	Scaffold		ftp://ftp.ncbi.nlm.nih.gov/genomes/all/GCF/001/024/945/GCF_001024945.1_ASM102494v1
GCF_002137115.1	48296	Proteobacteria	Acinetobacter	Acinetobacter pittii	PR369	Contig		ftp://ftp.ncbi.nlm.nih.gov/genomes/all/GCF/002/137/115/GCF_002137115.1_ASM213711v1
GCF_002137125.1	48296	Proteobacteria	Acinetobacter	Acinetobacter pittii	PR367	Contig		ftp://ftp.ncbi.nlm.nih.gov/genomes/all/GCF/002/137/125/GCF_002137125.1_ASM213712v1
GCF_002137145.1	48296	Proteobacteria	Acinetobacter	Acinetobacter pittii	PR368	Contig		ftp://ftp.ncbi.nlm.nih.gov/genomes/all/GCF/002/137/145/GCF_002137145.1_ASM213714v1
GCF_002137175.1	48296	Proteobacteria	Acinetobacter	Acinetobacter pittii	PR370	Contig		ftp://ftp.ncbi.nlm.nih.gov/genomes/all/GCF/002/137/175/GCF_002137175.1_ASM213717v1
GCF_002137185.1	470	Proteobacteria	Acinetobacter	Acinetobacter baumannii	PR371	Contig		ftp://ftp.ncbi.nlm.nih.gov/genomes/all/GCF/002/137/185/GCF_002137185.1_ASM213718v1
GCF_002137215.1	470	Proteobacteria	Acinetobacter	Acinetobacter baumannii	PR373	Contig		ftp://ftp.ncbi.nlm.nih.gov/genomes/all/GCF/002/137/215/GCF_002137215.1_ASM213721v1
GCF_002137225.1	470	Proteobacteria	Acinetobacter	Acinetobacter baumannii	PR372	Contig		ftp://ftp.ncbi.nlm.nih.gov/genomes/all/GCF/002/137/225/GCF_002137225.1_ASM213722v1
GCF_002137255.1	470	Proteobacteria	Acinetobacter	Acinetobacter baumannii	PR374	Contig		ftp://ftp.ncbi.nlm.nih.gov/genomes/all/GCF/002/137/255/GCF_002137255.1_ASM213725v1
GCF_002137265.1	470	Proteobacteria	Acinetobacter	Acinetobacter baumannii	PR375	Contig		ftp://ftp.ncbi.nlm.nih.gov/genomes/all/GCF/002/137/265/GCF_002137265.1_ASM213726v1
GCF_002137285.1	470	Proteobacteria	Acinetobacter	Acinetobacter baumannii	PR376	Contig		ftp://ftp.ncbi.nlm.nih.gov/genomes/all/GCF/002/137/285/GCF_002137285.1_ASM213728v1
GCF_002137295.1	470	Proteobacteria	Acinetobacter	Acinetobacter baumannii	PR377	Contig		ftp://ftp.ncbi.nlm.nih.gov/genomes/all/GCF/002/137/295/GCF_002137295.1_ASM213729v1
GCF_900050275.1	1280	Firmicutes	Staphylococcus	Staphylococcus aureus	st1712	Contig		ftp://ftp.ncbi.nlm.nih.gov/genomes/all/GCF/900/050/275/GCF_900050275.1_7521_6_84
GCF_900050285.1	1280	Firmicutes	Staphylococcus	Staphylococcus aureus	st1898	Contig		ftp://ftp.ncbi.nlm.nih.gov/genomes/all/GCF/900/050/285/GCF_900050285.1_7469_7_34
GCF_900050295.1	1313	Firmicutes	Streptococcus	Streptococcus pneumoniae	2245STDY5609098	Scaffold		ftp://ftp.ncbi.nlm.nih.gov/genomes/all/GCF/900/050/295/GCF_900050295.1_11679_1_45
GCF_900050305.1	1313	Firmicutes	Streptococcus	Streptococcus pneumoniae	2245STDY5609171	Scaffold		ftp://ftp.ncbi.nlm.nih.gov/genomes/all/GCF/900/050/305/GCF_900050305.1_11511_8_62
GCF_900050315.1	1313	Firmicutes	Streptococcus	Streptococcus pneumoniae	2245STDY5699101	Scaffold		ftp://ftp.ncbi.nlm.nih.gov/genomes/all/GCF/900/050/315/GCF_900050315.1_12291_4_76
GCF_900050325.1	1313	Firmicutes	Streptococcus	Streptococcus pneumoniae	2245STDY5804432	Scaffold		ftp://ftp.ncbi.nlm.nih.gov/genomes/all/GCF/900/050/325/GCF_900050325.1_13091_6_81
GCF_900050335.1	1313	Firmicutes	Streptococcus	Streptococcus pneumoniae	2245STDY5819495	Scaffold		ftp://ftp.ncbi.nlm.nih.gov/genomes/all/GCF/900/050/335/GCF_900050335.1_13414_1_74
GCF_900050345.1	1313	Firmicutes	Streptococcus	Streptococcus pneumoniae	2245STDY5819605	Scaffold		ftp://ftp.ncbi.nlm.nih.gov/genomes/all/GCF/900/050/345/GCF_900050345.1_13414_2_88
GCF_900050355.1	1313	Firmicutes	Streptococcus	Streptococcus pneumoniae	2690STDY5561825	Contig		ftp://ftp.ncbi.nlm.nih.gov/genomes/all/GCF/900/050/355/GCF_900050355.1_10678_6_15
GCF_900050365.1	1313	Firmicutes	Streptococcus	Streptococcus pneumoniae	2690STDY5561849	Contig		ftp://ftp.ncbi.nlm.nih.gov/genomes/all/GCF/900/050/365/GCF_900050365.1_10678_6_21
GCF_900050375.1	1313	Firmicutes	Streptococcus	Streptococcus pneumoniae	2690STDY5561750	Contig		ftp://ftp.ncbi.nlm.nih.gov/genomes/all/GCF/900/050/375/GCF_900050375.1_10678_7_44
GCF_900050385.1	1313	Firmicutes	Streptococcus	Streptococcus pneumoniae	2690STDY5561762	Contig		ftp://ftp.ncbi.nlm.nih.gov/genomes/all/GCF/900/050/385/GCF_900050385.1_10678_7_45
GCF_000187625.1	710393	Proteobacteria	Helicobacter	Helicobacter suis HS1	HS1	Contig	representative genome	ftp://ftp.ncbi.nlm.nih.gov/genomes/all/GCF/000/187/625/GCF_000187625.1_ASM18762v1
GCF_000187645.1	563036	Firmicutes	Streptococcus	Streptococcus sp. C300	C300	Scaffold		ftp://ftp.ncbi.nlm.nih.gov/genomes/all/GCF/000/187/645/GCF_000187645.1_ASM18764v1
GCF_000187665.3	741161	Firmicutes	Paenibacillus	Paenibacillus larvae subsp. larvae B-3650	B-3650	Contig		ftp://ftp.ncbi.nlm.nih.gov/genomes/all/GCF/000/187/665/GCF_000187665.3_ASM18766v4
GCF_000187705.1	741091	Proteobacteria	Rahnella	Rahnella sp. Y9602	Y9602	Complete Genome		ftp://ftp.ncbi.nlm.nih.gov/genomes/all/GCF/000/187/705/GCF_000187705.1_ASM18770v1
GCF_000187745.1	563038	Firmicutes	Streptococcus	Streptococcus sp. M334	M334	Scaffold		ftp://ftp.ncbi.nlm.nih.gov/genomes/all/GCF/000/187/745/GCF_000187745.1_ASM18774v1
GCF_000187785.1	946034	Proteobacteria	Salmonella	Salmonella enterica subsp. enterica serovar Typhimurium str. TN061786	TN061786	Contig		ftp://ftp.ncbi.nlm.nih.gov/genomes/all/GCF/000/187/785/GCF_000187785.1_ASM18778v2
GCF_000187855.1	889201	Firmicutes	Streptococcus	Streptococcus cristatus ATCC 51100	ATCC 51100	Scaffold		ftp://ftp.ncbi.nlm.nih.gov/genomes/all/GCF/000/187/855/GCF_000187855.1_ASM18785v1
GCF_000187895.1	484018	Bacteroidetes	Bacteroides	Bacteroides plebeius DSM 17135	DSM 17135	Scaffold	representative genome	ftp://ftp.ncbi.nlm.nih.gov/genomes/all/GCF/000/187/895/GCF_000187895.1_ASM18789v1
GCF_000187935.1	873447	Firmicutes	Streptococcus	Streptococcus parauberis NCFD 2020	NCFD 2020	Chromosome		ftp://ftp.ncbi.nlm.nih.gov/genomes/all/GCF/000/187/935/GCF_000187935.1_ASM18793v2
GCF_000187955.1	873448	Firmicutes	Streptococcus	Streptococcus porcinus str. Jelinkova 176	Jelinkova 176	Contig		ftp://ftp.ncbi.nlm.nih.gov/genomes/all/GCF/000/187/955/GCF_000187955.1_ASM18795v2
GCF_000187975.2	873449	Firmicutes	Streptococcus	Streptococcus criceti HS-6	HS-6	Contig	representative genome	ftp://ftp.ncbi.nlm.nih.gov/genomes/all/GCF/000/187/975/GCF_000187975.2_ASM18797v3
GCF_000187995.2	764298	Firmicutes	Streptococcus	Streptococcus macacae NCTC 11558	NCTC 11558	Contig	representative genome	ftp://ftp.ncbi.nlm.nih.gov/genomes/all/GCF/000/187/995/GCF_000187995.2_ASM18799v3
GCF_000188015.2	764299	Firmicutes	Streptococcus	Streptococcus ictaluri 707-05	707-05	Contig	representative genome	ftp://ftp.ncbi.nlm.nih.gov/genomes/all/GCF/000/188/015/GCF_000188015.2_ASM18801v3
GCF_000188035.1	875093	Firmicutes	Streptococcus	Streptococcus pseudoporcinus LQ 940-04	LQ 940-04	Contig	representative genome	ftp://ftp.ncbi.nlm.nih.gov/genomes/all/GCF/000/188/035/GCF_000188035.1_ASM18803v3
GCF_000188055.2	764291	Firmicutes	Streptococcus	Streptococcus urinalis 2285-97	2285-97	Contig	representative genome	ftp://ftp.ncbi.nlm.nih.gov/genomes/all/GCF/000/188/055/GCF_000188055.2_ASM18805v3
GCF_000188155.2	622637	Proteobacteria	Methylocystis	Methylocystis sp. ATCC 49242	Rockwell	Scaffold		ftp://ftp.ncbi.nlm.nih.gov/genomes/all/GCF/000/188/155/GCF_000188155.2_ASM18815v3
GCF_000188175.1	626939	Firmicutes	Phascolarctobacterium	Phascolarctobacterium succinatutens YIT 12067	YIT 12067	Scaffold	representative genome	ftp://ftp.ncbi.nlm.nih.gov/genomes/all/GCF/000/188/175/GCF_000188175.1_ASM18817v1
GCF_000188195.1	762983	Proteobacteria	Succinatimonas	Succinatimonas hippei YIT 12066	YIT 12066	Scaffold	representative genome	ftp://ftp.ncbi.nlm.nih.gov/genomes/all/GCF/000/188/195/GCF_000188195.1_ASM18819v1
GCF_000188215.1	696749	Proteobacteria	Acinetobacter	Acinetobacter baumannii 1656-2	1656-2	Complete Genome		ftp://ftp.ncbi.nlm.nih.gov/genomes/all/GCF/000/188/215/GCF_000188215.1_ASM18821v1
GCF_001525825.1	1207504	Proteobacteria	Burkholderia	Burkholderia pseudomultivorans	SUB-INT24-BP10	Contig		ftp://ftp.ncbi.nlm.nih.gov/genomes/all/GCF/001/525/825/GCF_001525825.1_ASM152582v1
GCF_001525845.1	101571	Proteobacteria	Burkholderia	Burkholderia ubonensis	MSMB867	Contig		ftp://ftp.ncbi.nlm.nih.gov/genomes/all/GCF/001/525/845/GCF_001525845.1_ASM152584v1
GCF_001525855.1	101571	Proteobacteria	Burkholderia	Burkholderia ubonensis	MSMB1158	Contig		ftp://ftp.ncbi.nlm.nih.gov/genomes/all/GCF/001/525/855/GCF_001525855.1_ASM152585v1
GCF_001525885.1	101571	Proteobacteria	Burkholderia	Burkholderia ubonensis	MSMB1160	Contig		ftp://ftp.ncbi.nlm.nih.gov/genomes/all/GCF/001/525/885/GCF_001525885.1_ASM152588v1
GCF_001525895.1	292	Proteobacteria	Burkholderia	Burkholderia cepacia	INT3-BP104	Contig		ftp://ftp.ncbi.nlm.nih.gov/genomes/all/GCF/001/525/895/GCF_001525895.1_ASM152589v1
GCF_001525925.1	292	Proteobacteria	Burkholderia	Burkholderia cepacia	INT3-BP105	Contig		ftp://ftp.ncbi.nlm.nih.gov/genomes/all/GCF/001/525/925/GCF_001525925.1_ASM152592v1
GCF_001525945.1	292	Proteobacteria	Burkholderia	Burkholderia cepacia	INT3-BP109	Contig		ftp://ftp.ncbi.nlm.nih.gov/genomes/all/GCF/001/525/945/GCF_001525945.1_ASM152594v1
GCF_001525965.1	292	Proteobacteria	Burkholderia	Burkholderia cepacia	INT3-BP132	Contig		ftp://ftp.ncbi.nlm.nih.gov/genomes/all/GCF/001/525/965/GCF_001525965.1_ASM152596v1
GCF_001525985.1	488446	Proteobacteria	Burkholderia	Burkholderia latens	RF32-BP12	Contig		ftp://ftp.ncbi.nlm.nih.gov/genomes/all/GCF/001/525/985/GCF_001525985.1_ASM152598v1
GCF_001526005.1	1812934	Proteobacteria	Enterobacter	Enterobacter hormaechei subsp. hoffmannii	SMART_272	Contig		ftp://ftp.ncbi.nlm.nih.gov/genomes/all/GCF/001/526/005/GCF_001526005.1_ASM152600v1
GCF_001526015.1	1296536	Proteobacteria	Enterobacter	Enterobacter hormaechei subsp. xiangfangensis	SMART_1342	Contig		ftp://ftp.ncbi.nlm.nih.gov/genomes/all/GCF/001/526/015/GCF_001526015.1_ASM152601v1
GCF_900059725.1	1313	Firmicutes	Streptococcus	Streptococcus pneumoniae	2690STDY5561859	Contig		ftp://ftp.ncbi.nlm.nih.gov/genomes/all/GCF/900/059/725/GCF_900059725.1_10678_6_10
GCF_900059735.1	1313	Firmicutes	Streptococcus	Streptococcus pneumoniae	2690STDY5561690	Contig		ftp://ftp.ncbi.nlm.nih.gov/genomes/all/GCF/900/059/735/GCF_900059735.1_10702_5_48
GCF_900059745.1	1313	Firmicutes	Streptococcus	Streptococcus pneumoniae	2690STDY5561728	Contig		ftp://ftp.ncbi.nlm.nih.gov/genomes/all/GCF/900/059/745/GCF_900059745.1_10702_5_74
GCF_900059755.1	1307	Firmicutes	Streptococcus	Streptococcus suis	LSS25	Contig		ftp://ftp.ncbi.nlm.nih.gov/genomes/all/GCF/900/059/755/GCF_900059755.1_7114_5_25
GCF_900059765.1	1307	Firmicutes	Streptococcus	Streptococcus suis	SS1038	Contig		ftp://ftp.ncbi.nlm.nih.gov/genomes/all/GCF/900/059/765/GCF_900059765.1_7054_7_39
GCF_900059775.1	1307	Firmicutes	Streptococcus	Streptococcus suis	SS1039	Contig		ftp://ftp.ncbi.nlm.nih.gov/genomes/all/GCF/900/059/775/GCF_900059775.1_7054_7_40
GCF_900059785.1	1307	Firmicutes	Streptococcus	Streptococcus suis	BM465	Contig		ftp://ftp.ncbi.nlm.nih.gov/genomes/all/GCF/900/059/785/GCF_900059785.1_8337_6_44
GCF_900059805.1	1280	Firmicutes	Staphylococcus	Staphylococcus aureus	st2788	Contig		ftp://ftp.ncbi.nlm.nih.gov/genomes/all/GCF/900/059/805/GCF_900059805.1_7748_6_76
GCF_900059815.1	1280	Firmicutes	Staphylococcus	Staphylococcus aureus	st3222	Contig		ftp://ftp.ncbi.nlm.nih.gov/genomes/all/GCF/900/059/815/GCF_900059815.1_7564_8_82
GCF_900059825.1	1313	Firmicutes	Streptococcus	Streptococcus pneumoniae	2245STDY5609061	Scaffold		ftp://ftp.ncbi.nlm.nih.gov/genomes/all/GCF/900/059/825/GCF_900059825.1_11511_8_46
GCF_900059835.1	1313	Firmicutes	Streptococcus	Streptococcus pneumoniae	2245STDY5804476	Scaffold		ftp://ftp.ncbi.nlm.nih.gov/genomes/all/GCF/900/059/835/GCF_900059835.1_13154_3_31
GCF_900059855.1	1313	Firmicutes	Streptococcus	Streptococcus pneumoniae	2245STDY5819491	Scaffold		ftp://ftp.ncbi.nlm.nih.gov/genomes/all/GCF/900/059/855/GCF_900059855.1_13414_1_70
GCF_000025265.1	469383	Actinobacteria	Conexibacter	Conexibacter woesei DSM 14684	DSM 14684	Complete Genome	representative genome	ftp://ftp.ncbi.nlm.nih.gov/genomes/all/GCF/000/025/265/GCF_000025265.1_ASM2526v1
GCF_000025285.1	572546	Euryarchaeota	Archaeoglobus	Archaeoglobus profundus DSM 5631	DSM 5631	Complete Genome	representative genome	ftp://ftp.ncbi.nlm.nih.gov/genomes/all/GCF/000/025/285/GCF_000025285.1_ASM2528v1
GCF_000025305.1	591001	Firmicutes	Acidaminococcus	Acidaminococcus fermentans DSM 20731	DSM 20731	Complete Genome	representative genome	ftp://ftp.ncbi.nlm.nih.gov/genomes/all/GCF/000/025/305/GCF_000025305.1_ASM2530v1
GCF_000025325.1	543526	Euryarchaeota	Haloterrigena	Haloterrigena turkmenica DSM 5511	DSM 5511	Complete Genome	representative genome	ftp://ftp.ncbi.nlm.nih.gov/genomes/all/GCF/000/025/325/GCF_000025325.1_ASM2532v1
GCF_000025345.1	526225	Actinobacteria	Geodermatophilus	Geodermatophilus obscurus DSM 43160	DSM 43160	Complete Genome	representative genome	ftp://ftp.ncbi.nlm.nih.gov/genomes/all/GCF/000/025/345/GCF_000025345.1_ASM2534v1
GCF_000025365.1	710128	Tenericutes	Mycoplasma	Mycoplasma gallisepticum str. R(high)	R(high)	Complete Genome		ftp://ftp.ncbi.nlm.nih.gov/genomes/all/GCF/000/025/365/GCF_000025365.1_ASM2536v1
GCF_000025385.1	708616	Tenericutes	Mycoplasma	Mycoplasma gallisepticum str. F	F	Complete Genome		ftp://ftp.ncbi.nlm.nih.gov/genomes/all/GCF/000/025/385/GCF_000025385.1_ASM2538v1
GCF_000025405.2	706191	Proteobacteria	Pantoea	Pantoea ananatis LMG 20103	LMG 20103	Complete Genome	representative genome	ftp://ftp.ncbi.nlm.nih.gov/genomes/all/GCF/000/025/405/GCF_000025405.2_ASM2540v1
GCF_000025425.1	567106	Proteobacteria	Campylobacter	Campylobacter jejuni subsp. jejuni IA3902		Complete Genome		ftp://ftp.ncbi.nlm.nih.gov/genomes/all/GCF/000/025/425/GCF_000025425.1_ASM2542v1
GCF_000025465.1	640131	Proteobacteria	Klebsiella	Klebsiella variicola At-22	At-22	Complete Genome		ftp://ftp.ncbi.nlm.nih.gov/genomes/all/GCF/000/025/465/GCF_000025465.1_ASM2546v1
GCF_000025485.1	572477	Proteobacteria	Allochromatium	Allochromatium vinosum DSM 180	DSM 180	Complete Genome	representative genome	ftp://ftp.ncbi.nlm.nih.gov/genomes/all/GCF/000/025/485/GCF_000025485.1_ASM2548v1
GCF_002983805.1	727	Proteobacteria	Haemophilus	Haemophilus influenzae	105P30H1	Contig		ftp://ftp.ncbi.nlm.nih.gov/genomes/all/GCF/002/983/805/GCF_002983805.1_ASM298380v1
GCF_002983825.1	727	Proteobacteria	Haemophilus	Haemophilus influenzae	107P3H1	Contig		ftp://ftp.ncbi.nlm.nih.gov/genomes/all/GCF/002/983/825/GCF_002983825.1_ASM298382v1
GCF_002983845.1	727	Proteobacteria	Haemophilus	Haemophilus influenzae	107P4H1	Contig		ftp://ftp.ncbi.nlm.nih.gov/genomes/all/GCF/002/983/845/GCF_002983845.1_ASM298384v1
GCF_002983865.1	2434	Proteobacteria	Roseobacter	Roseobacter denitrificans	FDAARGOS_309	Complete Genome		ftp://ftp.ncbi.nlm.nih.gov/genomes/all/GCF/002/983/865/GCF_002983865.1_ASM298386v1
GCF_002983885.1	727	Proteobacteria	Haemophilus	Haemophilus influenzae	107P50H1	Contig		ftp://ftp.ncbi.nlm.nih.gov/genomes/all/GCF/002/983/885/GCF_002983885.1_ASM298388v1
GCF_002983905.1	727	Proteobacteria	Haemophilus	Haemophilus influenzae	10P129H1	Contig		ftp://ftp.ncbi.nlm.nih.gov/genomes/all/GCF/002/983/905/GCF_002983905.1_ASM298390v1
GCF_002983925.1	727	Proteobacteria	Haemophilus	Haemophilus influenzae	116P1H1	Contig		ftp://ftp.ncbi.nlm.nih.gov/genomes/all/GCF/002/983/925/GCF_002983925.1_ASM298392v1
GCF_002983945.1	727	Proteobacteria	Haemophilus	Haemophilus influenzae	111P96H1	Contig		ftp://ftp.ncbi.nlm.nih.gov/genomes/all/GCF/002/983/945/GCF_002983945.1_ASM298394v1
GCF_002983965.1	59201	Proteobacteria	Salmonella	Salmonella enterica subsp. enterica	FDAARGOS_320	Complete Genome		ftp://ftp.ncbi.nlm.nih.gov/genomes/all/GCF/002/983/965/GCF_002983965.1_ASM298396v1
GCF_002983985.1	727	Proteobacteria	Haemophilus	Haemophilus influenzae	124P3H1	Contig		ftp://ftp.ncbi.nlm.nih.gov/genomes/all/GCF/002/983/985/GCF_002983985.1_ASM298398v1
GCF_002984005.1	727	Proteobacteria	Haemophilus	Haemophilus influenzae	126P16H1	Contig		ftp://ftp.ncbi.nlm.nih.gov/genomes/all/GCF/002/984/005/GCF_002984005.1_ASM298400v1
GCF_002984015.1	727	Proteobacteria	Haemophilus	Haemophilus influenzae	124P2H1	Contig		ftp://ftp.ncbi.nlm.nih.gov/genomes/all/GCF/002/984/015/GCF_002984015.1_ASM298401v1
GCF_002984035.1	28901	Proteobacteria	Salmonella	Salmonella enterica	FDAARGOS_319	Complete Genome		ftp://ftp.ncbi.nlm.nih.gov/genomes/all/GCF/002/984/035/GCF_002984035.1_ASM298403v1
GCF_002984065.1	727	Proteobacteria	Haemophilus	Haemophilus influenzae	124P4H1	Contig		ftp://ftp.ncbi.nlm.nih.gov/genomes/all/GCF/002/984/065/GCF_002984065.1_ASM298406v1
GCF_002929885.1	1534743	Proteobacteria	Vibrio	Vibrio hyugaensis	270813M	Scaffold		ftp://ftp.ncbi.nlm.nih.gov/genomes/all/GCF/002/929/885/GCF_002929885.1_ASM292988v1
GCF_002929905.1	766224	Proteobacteria	Vibrio	Vibrio jasicida	MWB 30	Scaffold		ftp://ftp.ncbi.nlm.nih.gov/genomes/all/GCF/002/929/905/GCF_002929905.1_ASM292990v1
GCF_002929925.1	766224	Proteobacteria	Vibrio	Vibrio jasicida	M3	Scaffold		ftp://ftp.ncbi.nlm.nih.gov/genomes/all/GCF/002/929/925/GCF_002929925.1_ASM292992v1
GCF_002929935.1	766224	Proteobacteria	Vibrio	Vibrio jasicida	idb.1.4	Scaffold		ftp://ftp.ncbi.nlm.nih.gov/genomes/all/GCF/002/929/935/GCF_002929935.1_ASM292993v1
GCF_002929945.1	766224	Proteobacteria	Vibrio	Vibrio jasicida	GB-215	Scaffold		ftp://ftp.ncbi.nlm.nih.gov/genomes/all/GCF/002/929/945/GCF_002929945.1_ASM292994v1
GCF_002929985.1	766224	Proteobacteria	Vibrio	Vibrio jasicida	fram1	Scaffold		ftp://ftp.ncbi.nlm.nih.gov/genomes/all/GCF/002/929/985/GCF_002929985.1_ASM292998v1
GCF_002930005.1	766224	Proteobacteria	Vibrio	Vibrio jasicida	CECT 7692	Scaffold		ftp://ftp.ncbi.nlm.nih.gov/genomes/all/GCF/002/930/005/GCF_002930005.1_ASM293000v1
GCF_002930015.1	766224	Proteobacteria	Vibrio	Vibrio jasicida	B-356	Scaffold		ftp://ftp.ncbi.nlm.nih.gov/genomes/all/GCF/002/930/015/GCF_002930015.1_ASM293001v1
GCF_002930045.1	766224	Proteobacteria	Vibrio	Vibrio jasicida	270813B	Scaffold		ftp://ftp.ncbi.nlm.nih.gov/genomes/all/GCF/002/930/045/GCF_002930045.1_ASM293004v1
GCF_002930065.1	2268090	Actinobacteria	Nocardioides	Nocardioides sp. 616	616	Scaffold		ftp://ftp.ncbi.nlm.nih.gov/genomes/all/GCF/002/930/065/GCF_002930065.1_ASM293006v1
GCF_002930085.2	305	Proteobacteria	Ralstonia	Ralstonia solanacearum	UTT-25	Contig		ftp://ftp.ncbi.nlm.nih.gov/genomes/all/GCF/002/930/085/GCF_002930085.2_ASM293008v2
GCF_002930105.1	1848458	Proteobacteria	Halomonas	Halomonas saliphila	LCB169	Contig		ftp://ftp.ncbi.nlm.nih.gov/genomes/all/GCF/002/930/105/GCF_002930105.1_ASM293010v1
GCF_002930125.1	1656186	Proteobacteria	Coxiella	Coxiella endosymbiont of Rhipicephalus microplus	CLE-RmD	Contig		ftp://ftp.ncbi.nlm.nih.gov/genomes/all/GCF/002/930/125/GCF_002930125.1_ASM293012v1
GCF_002930145.1	216874	Tenericutes	Mesoplasma	Mesoplasma corruscae	ELCA-2	Contig		ftp://ftp.ncbi.nlm.nih.gov/genomes/all/GCF/002/930/145/GCF_002930145.1_meso03.02
GCF_000950575.1	1618207	Actinobacteria	Psychromicrobium	Psychromicrobium lacuslunae	IHBB 11108	Complete Genome		ftp://ftp.ncbi.nlm.nih.gov/genomes/all/GCF/000/950/575/GCF_000950575.1_ASM95057v1
GCF_000950675.1	446	Proteobacteria	Legionella	Legionella pneumophila	Bnt314	Contig		ftp://ftp.ncbi.nlm.nih.gov/genomes/all/GCF/000/950/675/GCF_000950675.1_ASM95067v1
GCF_000950695.1	446	Proteobacteria	Legionella	Legionella pneumophila	Ofk308	Contig		ftp://ftp.ncbi.nlm.nih.gov/genomes/all/GCF/000/950/695/GCF_000950695.1_ASM95069v1
GCF_000950725.1	287	Proteobacteria	Pseudomonas	Pseudomonas aeruginosa	FRD1	Contig		ftp://ftp.ncbi.nlm.nih.gov/genomes/all/GCF/000/950/725/GCF_000950725.1_ASM95072v1
GCF_000950745.1	446	Proteobacteria	Legionella	Legionella pneumophila	Twr292	Contig		ftp://ftp.ncbi.nlm.nih.gov/genomes/all/GCF/000/950/745/GCF_000950745.1_ASM95074v1
GCF_000950775.1	1639	Firmicutes	Listeria	Listeria monocytogenes	N2306	Complete Genome		ftp://ftp.ncbi.nlm.nih.gov/genomes/all/GCF/000/950/775/GCF_000950775.1_ASM95077v1
GCF_000950845.1	611301	Proteobacteria	Xanthomonas	Xanthomonas citri pv. citri	AS270	Contig		ftp://ftp.ncbi.nlm.nih.gov/genomes/all/GCF/000/950/845/GCF_000950845.1_ASM95084v1
GCF_000950855.1	611301	Proteobacteria	Xanthomonas	Xanthomonas citri pv. citri	AS9	Contig		ftp://ftp.ncbi.nlm.nih.gov/genomes/all/GCF/000/950/855/GCF_000950855.1_AS9_assembly
GCF_000950875.1	611301	Proteobacteria	Xanthomonas	Xanthomonas citri pv. citri	AS8	Contig		ftp://ftp.ncbi.nlm.nih.gov/genomes/all/GCF/000/950/875/GCF_000950875.1_AS8_assembly
GCF_000950935.1	385969	Proteobacteria	Yersinia	Yersinia pestis subsp. microtus bv. Ulegeica	SCPM-O-B-6906	Scaffold		ftp://ftp.ncbi.nlm.nih.gov/genomes/all/GCF/000/950/935/GCF_000950935.1_ASM95093v1
GCF_000950945.1	385969	Proteobacteria	Yersinia	Yersinia pestis subsp. microtus bv. Ulegeica	SCPM-O-B-6706	Scaffold		ftp://ftp.ncbi.nlm.nih.gov/genomes/all/GCF/000/950/945/GCF_000950945.1_ASM95094v1
GCF_001301095.1	1313	Firmicutes	Streptococcus	Streptococcus pneumoniae	ND6144	Contig		ftp://ftp.ncbi.nlm.nih.gov/genomes/all/GCF/001/301/095/GCF_001301095.1_7553_4_22
GCF_001301115.1	1313	Firmicutes	Streptococcus	Streptococcus pneumoniae	PT8081	Contig		ftp://ftp.ncbi.nlm.nih.gov/genomes/all/GCF/001/301/115/GCF_001301115.1_7553_5_89
GCF_001301135.1	1313	Firmicutes	Streptococcus	Streptococcus pneumoniae	BR1080	Contig		ftp://ftp.ncbi.nlm.nih.gov/genomes/all/GCF/001/301/135/GCF_001301135.1_7622_2_25
GCF_001301155.1	1313	Firmicutes	Streptococcus	Streptococcus pneumoniae	PT8082	Contig		ftp://ftp.ncbi.nlm.nih.gov/genomes/all/GCF/001/301/155/GCF_001301155.1_7553_5_90
GCF_001301175.1	1313	Firmicutes	Streptococcus	Streptococcus pneumoniae	LE4040	Contig		ftp://ftp.ncbi.nlm.nih.gov/genomes/all/GCF/001/301/175/GCF_001301175.1_7622_4_17
GCF_001301195.1	1313	Firmicutes	Streptococcus	Streptococcus pneumoniae	LE4005	Contig		ftp://ftp.ncbi.nlm.nih.gov/genomes/all/GCF/001/301/195/GCF_001301195.1_7622_4_7
GCF_001301215.1	1313	Firmicutes	Streptococcus	Streptococcus pneumoniae	PT8106	Contig		ftp://ftp.ncbi.nlm.nih.gov/genomes/all/GCF/001/301/215/GCF_001301215.1_7553_6_3
GCF_001301235.1	1313	Firmicutes	Streptococcus	Streptococcus pneumoniae	PT8086	Contig		ftp://ftp.ncbi.nlm.nih.gov/genomes/all/GCF/001/301/235/GCF_001301235.1_7553_5_92
GCF_001301255.1	1313	Firmicutes	Streptococcus	Streptococcus pneumoniae	LE4000	Contig		ftp://ftp.ncbi.nlm.nih.gov/genomes/all/GCF/001/301/255/GCF_001301255.1_7622_4_6
GCF_001301275.1	1313	Firmicutes	Streptococcus	Streptococcus pneumoniae	BR1085	Contig		ftp://ftp.ncbi.nlm.nih.gov/genomes/all/GCF/001/301/275/GCF_001301275.1_7622_2_29
GCF_001301295.1	1313	Firmicutes	Streptococcus	Streptococcus pneumoniae	PT8114	Contig		ftp://ftp.ncbi.nlm.nih.gov/genomes/all/GCF/001/301/295/GCF_001301295.1_7553_6_5
GCF_001301315.1	1313	Firmicutes	Streptococcus	Streptococcus pneumoniae	GL3080	Contig		ftp://ftp.ncbi.nlm.nih.gov/genomes/all/GCF/001/301/315/GCF_001301315.1_7622_4_5
GCF_002012965.1	210	Proteobacteria	Helicobacter	Helicobacter pylori	CM22021	Scaffold		ftp://ftp.ncbi.nlm.nih.gov/genomes/all/GCF/002/012/965/GCF_002012965.1_ASM201296v1
GCF_002013015.1	210	Proteobacteria	Helicobacter	Helicobacter pylori	CM22315	Scaffold		ftp://ftp.ncbi.nlm.nih.gov/genomes/all/GCF/002/013/015/GCF_002013015.1_ASM201301v1
GCF_002013035.1	210	Proteobacteria	Helicobacter	Helicobacter pylori	CM22046	Scaffold		ftp://ftp.ncbi.nlm.nih.gov/genomes/all/GCF/002/013/035/GCF_002013035.1_ASM201303v1
GCF_002013045.1	210	Proteobacteria	Helicobacter	Helicobacter pylori	CM22331	Scaffold		ftp://ftp.ncbi.nlm.nih.gov/genomes/all/GCF/002/013/045/GCF_002013045.1_ASM201304v1
GCF_002013055.1	210	Proteobacteria	Helicobacter	Helicobacter pylori	CM22341	Scaffold		ftp://ftp.ncbi.nlm.nih.gov/genomes/all/GCF/002/013/055/GCF_002013055.1_ASM201305v1
GCF_002013065.1	210	Proteobacteria	Helicobacter	Helicobacter pylori	CM22346	Scaffold		ftp://ftp.ncbi.nlm.nih.gov/genomes/all/GCF/002/013/065/GCF_002013065.1_ASM201306v1
GCF_002013115.1	210	Proteobacteria	Helicobacter	Helicobacter pylori	CM22347	Scaffold		ftp://ftp.ncbi.nlm.nih.gov/genomes/all/GCF/002/013/115/GCF_002013115.1_ASM201311v1
GCF_002013135.1	210	Proteobacteria	Helicobacter	Helicobacter pylori	CM22351	Scaffold		ftp://ftp.ncbi.nlm.nih.gov/genomes/all/GCF/002/013/135/GCF_002013135.1_ASM201313v1
GCF_002013145.1	210	Proteobacteria	Helicobacter	Helicobacter pylori	CM22360	Scaffold		ftp://ftp.ncbi.nlm.nih.gov/genomes/all/GCF/002/013/145/GCF_002013145.1_ASM201314v1
GCF_002013175.1	210	Proteobacteria	Helicobacter	Helicobacter pylori	CM22368	Scaffold		ftp://ftp.ncbi.nlm.nih.gov/genomes/all/GCF/002/013/175/GCF_002013175.1_ASM201317v1
GCF_002013185.1	210	Proteobacteria	Helicobacter	Helicobacter pylori	CM22388	Scaffold		ftp://ftp.ncbi.nlm.nih.gov/genomes/all/GCF/002/013/185/GCF_002013185.1_ASM201318v1
GCF_002013205.1	210	Proteobacteria	Helicobacter	Helicobacter pylori	CM22390	Scaffold		ftp://ftp.ncbi.nlm.nih.gov/genomes/all/GCF/002/013/205/GCF_002013205.1_ASM201320v1
GCF_002013295.1	948102	Actinobacteria	Mycobacteroides	Mycobacteroides franklinii	D16R27	Contig		ftp://ftp.ncbi.nlm.nih.gov/genomes/all/GCF/002/013/295/GCF_002013295.1_ASM201329v1
GCF_002013305.1	1774	Actinobacteria	Mycobacteroides	Mycobacteroides chelonae	96-1720	Contig		ftp://ftp.ncbi.nlm.nih.gov/genomes/all/GCF/002/013/305/GCF_002013305.1_ASM201330v1
GCF_002013315.1	1774	Actinobacteria	Mycobacteroides	Mycobacteroides chelonae	96-1728	Contig		ftp://ftp.ncbi.nlm.nih.gov/genomes/all/GCF/002/013/315/GCF_002013315.1_ASM201331v1
GCF_002013375.1	1855657	Actinobacteria	Mycobacterium	Mycobacterium sp. D16Q13	D16Q13	Contig		ftp://ftp.ncbi.nlm.nih.gov/genomes/all/GCF/002/013/375/GCF_002013375.1_ASM201337v1
GCF_002013385.1	1855656	Actinobacteria	Mycobacterium	Mycobacterium sp. D16R24	D16R24	Contig		ftp://ftp.ncbi.nlm.nih.gov/genomes/all/GCF/002/013/385/GCF_002013385.1_ASM201338v1
GCF_002013415.1	1855658	Actinobacteria	Mycobacterium	Mycobacterium sp. D16Q14	D16Q14	Contig		ftp://ftp.ncbi.nlm.nih.gov/genomes/all/GCF/002/013/415/GCF_002013415.1_ASM201341v1
GCF_002013425.1	1855661	Actinobacteria	Mycobacterium	Mycobacterium sp. D17A2	D17A2	Contig		ftp://ftp.ncbi.nlm.nih.gov/genomes/all/GCF/002/013/425/GCF_002013425.1_ASM201342v1
GCF_002013455.1	1774	Actinobacteria	Mycobacteroides	Mycobacteroides chelonae	D16R2	Contig		ftp://ftp.ncbi.nlm.nih.gov/genomes/all/GCF/002/013/455/GCF_002013455.1_ASM201345v1
GCF_002013465.1	1855662	Actinobacteria	Mycobacterium	Mycobacterium sp. D16R12	D16R12	Contig		ftp://ftp.ncbi.nlm.nih.gov/genomes/all/GCF/002/013/465/GCF_002013465.1_ASM201346v1
GCF_900156755.1	252246	Firmicutes	Alicyclobacillus	Alicyclobacillus vulcanalis	DSM 16176	Scaffold	representative genome	ftp://ftp.ncbi.nlm.nih.gov/genomes/all/GCF/900/156/755/GCF_900156755.1_IMG-taxon_2681813550_annotated_assembly
GCF_900156765.1	477680	Bacteroidetes	Filimonas	Filimonas lacunae	DSM 21054	Scaffold	representative genome	ftp://ftp.ncbi.nlm.nih.gov/genomes/all/GCF/900/156/765/GCF_900156765.1_IMG-taxon_2681813554_annotated_assembly
GCF_900156775.1	37329	Actinobacteria	Nocardia	Nocardia farcinica	DSM 43257	Contig		ftp://ftp.ncbi.nlm.nih.gov/genomes/all/GCF/900/156/775/GCF_900156775.1_IMG-taxon_2681813555_annotated_assembly
GCF_900156785.1	529505	Bacteroidetes	Belliella	Belliella pelovolcani	DSM 46698	Scaffold	representative genome	ftp://ftp.ncbi.nlm.nih.gov/genomes/all/GCF/900/156/785/GCF_900156785.1_IMG-taxon_2681813558_annotated_assembly
GCF_900156795.1	1473	Firmicutes	Virgibacillus	Virgibacillus pantothenticus	DSM 26	Scaffold		ftp://ftp.ncbi.nlm.nih.gov/genomes/all/GCF/900/156/795/GCF_900156795.1_IMG-taxon_2681813560_annotated_assembly
GCF_900156805.1	633194	Proteobacteria	Roseivivax	Roseivivax lentus	DSM 29430	Contig	representative genome	ftp://ftp.ncbi.nlm.nih.gov/genomes/all/GCF/900/156/805/GCF_900156805.1_IMG-taxon_2681813559_annotated_assembly
GCF_900156815.1	1086013	Proteobacteria	Gemmobacter	Gemmobacter megaterium	DSM 26375	Contig	representative genome	ftp://ftp.ncbi.nlm.nih.gov/genomes/all/GCF/900/156/815/GCF_900156815.1_IMG-taxon_2681813556_annotated_assembly
GCF_900156825.1	373672	Bacteroidetes	Chryseobacterium	Chryseobacterium gambrini	DSM 18014	Contig		ftp://ftp.ncbi.nlm.nih.gov/genomes/all/GCF/900/156/825/GCF_900156825.1_IMG-taxon_2681813561_annotated_assembly
GCF_900156835.1	405559	Proteobacteria	Paracoccus	Paracoccus saliphilus	DSM 18447	Scaffold	representative genome	ftp://ftp.ncbi.nlm.nih.gov/genomes/all/GCF/900/156/835/GCF_900156835.1_IMG-taxon_2681813562_annotated_assembly
GCF_900156865.1	1926280	Firmicutes	Bacillus	Bacillus sinesaloumensis	Marseille-P3516	Scaffold	representative genome	ftp://ftp.ncbi.nlm.nih.gov/genomes/all/GCF/900/156/865/GCF_900156865.1_PRJEB18960
GCF_900156875.1	1926278	Firmicutes	Bacillus	Bacillus dakarensis	Marseille-P3515	Scaffold	representative genome	ftp://ftp.ncbi.nlm.nih.gov/genomes/all/GCF/900/156/875/GCF_900156875.1_PRJEB18969
GCF_900010915.1	1496	Firmicutes	Clostridioides	Clostridioides difficile		Contig		ftp://ftp.ncbi.nlm.nih.gov/genomes/all/GCF/900/010/915/GCF_900010915.1_Peptoclostridium_difficile
GCF_900011065.1	1496	Firmicutes	Clostridioides	Clostridioides difficile		Contig		ftp://ftp.ncbi.nlm.nih.gov/genomes/all/GCF/900/011/065/GCF_900011065.1_Peptoclostridium_difficile
GCF_900011175.1	1496	Firmicutes	Clostridioides	Clostridioides difficile		Contig		ftp://ftp.ncbi.nlm.nih.gov/genomes/all/GCF/900/011/175/GCF_900011175.1_Peptoclostridium_difficile
GCF_900011345.1	1496	Firmicutes	Clostridioides	Clostridioides difficile		Contig		ftp://ftp.ncbi.nlm.nih.gov/genomes/all/GCF/900/011/345/GCF_900011345.1_Peptoclostridium_difficile
GCF_900011475.1	1307	Firmicutes	Streptococcus	Streptococcus suis		Contig		ftp://ftp.ncbi.nlm.nih.gov/genomes/all/GCF/900/011/475/GCF_900011475.1_assembly_GD-0088
GCF_900011715.1	1496	Firmicutes	Clostridioides	Clostridioides difficile		Contig		ftp://ftp.ncbi.nlm.nih.gov/genomes/all/GCF/900/011/715/GCF_900011715.1_Peptoclostridium_difficile
GCF_900011875.1	1496	Firmicutes	Clostridioides	Clostridioides difficile		Contig		ftp://ftp.ncbi.nlm.nih.gov/genomes/all/GCF/900/011/875/GCF_900011875.1_Peptoclostridium_difficile
GCF_900011995.1	1496	Firmicutes	Clostridioides	Clostridioides difficile		Contig		ftp://ftp.ncbi.nlm.nih.gov/genomes/all/GCF/900/011/995/GCF_900011995.1_Peptoclostridium_difficile
GCF_900012185.1	1496	Firmicutes	Clostridioides	Clostridioides difficile		Contig		ftp://ftp.ncbi.nlm.nih.gov/genomes/all/GCF/900/012/185/GCF_900012185.1_Peptoclostridium_difficile
GCF_900012305.1	1496	Firmicutes	Clostridioides	Clostridioides difficile		Contig		ftp://ftp.ncbi.nlm.nih.gov/genomes/all/GCF/900/012/305/GCF_900012305.1_Peptoclostridium_difficile
GCF_900012485.1	1496	Firmicutes	Clostridioides	Clostridioides difficile		Contig		ftp://ftp.ncbi.nlm.nih.gov/genomes/all/GCF/900/012/485/GCF_900012485.1_Peptoclostridium_difficile
GCF_900012585.1	1183425	Proteobacteria	Agrobacterium	Agrobacterium deltaense NCPPB 1641	NCPPB 1641	Scaffold		ftp://ftp.ncbi.nlm.nih.gov/genomes/all/GCF/900/012/585/GCF_900012585.1_AHY_PRJEB12191_v1
GCF_900012755.1	1496	Firmicutes	Clostridioides	Clostridioides difficile		Contig		ftp://ftp.ncbi.nlm.nih.gov/genomes/all/GCF/900/012/755/GCF_900012755.1_Peptoclostridium_difficile
GCF_900012905.1	1496	Firmicutes	Clostridioides	Clostridioides difficile		Contig		ftp://ftp.ncbi.nlm.nih.gov/genomes/all/GCF/900/012/905/GCF_900012905.1_Peptoclostridium_difficile
GCF_900013005.1	1496	Firmicutes	Clostridioides	Clostridioides difficile		Contig		ftp://ftp.ncbi.nlm.nih.gov/genomes/all/GCF/900/013/005/GCF_900013005.1_Peptoclostridium_difficile
GCF_900013125.1	1496	Firmicutes	Clostridioides	Clostridioides difficile		Contig		ftp://ftp.ncbi.nlm.nih.gov/genomes/all/GCF/900/013/125/GCF_900013125.1_Peptoclostridium_difficile
GCF_900013265.1	562	Proteobacteria	Escherichia	Escherichia coli	ED664	Contig		ftp://ftp.ncbi.nlm.nih.gov/genomes/all/GCF/900/013/265/GCF_900013265.1_ED664_contigs
GCF_900013425.1	627495	Proteobacteria	Sphingobium	Sphingobium sp. Z007		Contig		ftp://ftp.ncbi.nlm.nih.gov/genomes/all/GCF/900/013/425/GCF_900013425.1_ASM90001342v1
GCF_001723625.1	1648	Firmicutes	Erysipelothrix	Erysipelothrix rhusiopathiae	WH13013	Complete Genome		ftp://ftp.ncbi.nlm.nih.gov/genomes/all/GCF/001/723/625/GCF_001723625.1_ASM172362v1
GCF_001723665.1	1827136	Proteobacteria	Candidatus Marithrix	Candidatus Marithrix sp. Canyon 246		Contig		ftp://ftp.ncbi.nlm.nih.gov/genomes/all/GCF/001/723/665/GCF_001723665.1_ASM172366v1
GCF_001723675.1	1827136	Proteobacteria	Candidatus Marithrix	Candidatus Marithrix sp. Canyon 246		Contig		ftp://ftp.ncbi.nlm.nih.gov/genomes/all/GCF/001/723/675/GCF_001723675.1_ASM172367v1
GCF_001723685.1	1827136	Proteobacteria	Candidatus Marithrix	Candidatus Marithrix sp. Canyon 246		Contig		ftp://ftp.ncbi.nlm.nih.gov/genomes/all/GCF/001/723/685/GCF_001723685.1_ASM172368v1
GCF_001723695.1	1827136	Proteobacteria	Candidatus Marithrix	Candidatus Marithrix sp. Canyon 246		Contig		ftp://ftp.ncbi.nlm.nih.gov/genomes/all/GCF/001/723/695/GCF_001723695.1_ASM172369v1
GCF_001723735.1	1827136	Proteobacteria	Candidatus Marithrix	Candidatus Marithrix sp. Canyon 246		Contig		ftp://ftp.ncbi.nlm.nih.gov/genomes/all/GCF/001/723/735/GCF_001723735.1_ASM172373v1
GCF_001723755.1	1827136	Proteobacteria	Candidatus Marithrix	Candidatus Marithrix sp. Canyon 246		Contig		ftp://ftp.ncbi.nlm.nih.gov/genomes/all/GCF/001/723/755/GCF_001723755.1_ASM172375v1
GCF_001723795.1	611	Proteobacteria	Salmonella	Salmonella enterica subsp. enterica serovar Heidelberg	CFSAN024772	Contig		ftp://ftp.ncbi.nlm.nih.gov/genomes/all/GCF/001/723/795/GCF_001723795.1_ASM172379v1
GCF_001725075.1	267869	Cyanobacteria	Microcystis	Microcystis aeruginosa NIES-98	NIES-98	Scaffold		ftp://ftp.ncbi.nlm.nih.gov/genomes/all/GCF/001/725/075/GCF_001725075.1_ASM172507v1
GCF_001725965.1	1280	Firmicutes	Staphylococcus	Staphylococcus aureus	FORC_027	Complete Genome		ftp://ftp.ncbi.nlm.nih.gov/genomes/all/GCF/001/725/965/GCF_001725965.1_ASM172596v1
GCF_001725985.1	1679	Actinobacteria	Bifidobacterium	Bifidobacterium longum subsp. longum	AH1206	Complete Genome		ftp://ftp.ncbi.nlm.nih.gov/genomes/all/GCF/001/725/985/GCF_001725985.1_ASM172598v1
GCF_001726025.1	1423	Firmicutes	Bacillus	Bacillus subtilis	MB378	Scaffold		ftp://ftp.ncbi.nlm.nih.gov/genomes/all/GCF/001/726/025/GCF_001726025.1_ASM172602v1
GCF_002137335.1	470	Proteobacteria	Acinetobacter	Acinetobacter baumannii	PR379	Contig		ftp://ftp.ncbi.nlm.nih.gov/genomes/all/GCF/002/137/335/GCF_002137335.1_ASM213733v1
GCF_002137805.1	48296	Proteobacteria	Acinetobacter	Acinetobacter pittii	PR344	Contig		ftp://ftp.ncbi.nlm.nih.gov/genomes/all/GCF/002/137/805/GCF_002137805.1_ASM213780v1
GCF_002138065.1	470	Proteobacteria	Acinetobacter	Acinetobacter baumannii	PR385	Contig		ftp://ftp.ncbi.nlm.nih.gov/genomes/all/GCF/002/138/065/GCF_002138065.1_ASM213806v1
GCF_002138375.1	470	Proteobacteria	Acinetobacter	Acinetobacter baumannii	PR400	Contig		ftp://ftp.ncbi.nlm.nih.gov/genomes/all/GCF/002/138/375/GCF_002138375.1_ASM213837v1
GCF_002138695.1	1895599	Proteobacteria	Campylobacter	Campylobacter sp. P0088	P0088	Scaffold		ftp://ftp.ncbi.nlm.nih.gov/genomes/all/GCF/002/138/695/GCF_002138695.1_ASM213869v1
GCF_002139015.1	1895626	Proteobacteria	Campylobacter	Campylobacter sp. P157	P157	Scaffold		ftp://ftp.ncbi.nlm.nih.gov/genomes/all/GCF/002/139/015/GCF_002139015.1_ASM213901v1
GCF_002139425.1	75658	Proteobacteria	Campylobacter	Campylobacter lanienae	RM10079	Contig		ftp://ftp.ncbi.nlm.nih.gov/genomes/all/GCF/002/139/425/GCF_002139425.1_ASM213942v1
GCF_002139665.1	1895609	Proteobacteria	Campylobacter	Campylobacter sp. P0134	P0134	Scaffold		ftp://ftp.ncbi.nlm.nih.gov/genomes/all/GCF/002/139/665/GCF_002139665.1_ASM213966v1
GCF_002139935.1	1031753	Proteobacteria	Campylobacter	Campylobacter lanienae NCTC 13004	NCTC 13004	Complete Genome		ftp://ftp.ncbi.nlm.nih.gov/genomes/all/GCF/002/139/935/GCF_002139935.1_ASM213993v1
GCF_002140215.1	1352	Firmicutes	Enterococcus	Enterococcus faecium	10B2_DIV0370	Scaffold		ftp://ftp.ncbi.nlm.nih.gov/genomes/all/GCF/002/140/215/GCF_002140215.1_ASM214021v1
GCF_002140555.1	1352	Firmicutes	Enterococcus	Enterococcus faecium	2D4_DIV0473	Scaffold		ftp://ftp.ncbi.nlm.nih.gov/genomes/all/GCF/002/140/555/GCF_002140555.1_ASM214055v1
GCF_002140925.1	1351	Firmicutes	Enterococcus	Enterococcus faecalis	9A2_4861	Scaffold		ftp://ftp.ncbi.nlm.nih.gov/genomes/all/GCF/002/140/925/GCF_002140925.1_ASM214092v1
GCF_002141175.1	1352	Firmicutes	Enterococcus	Enterococcus faecium	1F1_DIV0518	Scaffold		ftp://ftp.ncbi.nlm.nih.gov/genomes/all/GCF/002/141/175/GCF_002141175.1_ASM214117v1
GCF_900110755.1	1761906	Actinobacteria	Streptomyces	Streptomyces sp. yr375	YR375	Scaffold		ftp://ftp.ncbi.nlm.nih.gov/genomes/all/GCF/900/110/755/GCF_900110755.1_IMG-taxon_2615840635_annotated_assembly
GCF_900110765.1	1566250	Proteobacteria	Pseudomonas	Pseudomonas sp. NFACC02	NFACC02	Scaffold		ftp://ftp.ncbi.nlm.nih.gov/genomes/all/GCF/900/110/765/GCF_900110765.1_IMG-taxon_2599185307_annotated_assembly
GCF_900110775.1	657014	Proteobacteria	Litorimicrobium	Litorimicrobium taeanense	DSM 22007	Scaffold	representative genome	ftp://ftp.ncbi.nlm.nih.gov/genomes/all/GCF/900/110/775/GCF_900110775.1_IMG-taxon_2615840713_annotated_assembly
GCF_900110785.1	1566225	Proteobacteria	Pseudomonas	Pseudomonas sp. NFPP19	NFPP19	Scaffold		ftp://ftp.ncbi.nlm.nih.gov/genomes/all/GCF/900/110/785/GCF_900110785.1_IMG-taxon_2599185182_annotated_assembly
GCF_900110795.1	243924	Proteobacteria	Pseudomonas	Pseudomonas lutea	LMG 21974	Contig		ftp://ftp.ncbi.nlm.nih.gov/genomes/all/GCF/900/110/795/GCF_900110795.1_IMG-taxon_2663762783_annotated_assembly
GCF_900110805.1	1520809	Firmicutes	Butyrivibrio	Butyrivibrio sp. TB	TB	Scaffold		ftp://ftp.ncbi.nlm.nih.gov/genomes/all/GCF/900/110/805/GCF_900110805.1_IMG-taxon_2593339242_annotated_assembly
GCF_900110815.1	930138	Firmicutes	Aliicoccus	Aliicoccus persicus	IBRC-M10081	Scaffold	representative genome	ftp://ftp.ncbi.nlm.nih.gov/genomes/all/GCF/900/110/815/GCF_900110815.1_IMG-taxon_2654588195_annotated_assembly
GCF_900110825.1	1761813	Actinobacteria	Mycobacterium	Mycobacterium sp. 88mf	88MF	Scaffold		ftp://ftp.ncbi.nlm.nih.gov/genomes/all/GCF/900/110/825/GCF_900110825.1_IMG-taxon_2642422555_annotated_assembly
GCF_900110835.1	29529	Bacteroidetes	Chitinophaga	Chitinophaga arvensicola	DSM 3695	Scaffold	representative genome	ftp://ftp.ncbi.nlm.nih.gov/genomes/all/GCF/900/110/835/GCF_900110835.1_IMG-taxon_2636416040_annotated_assembly
GCF_000287395.1	1197721	Proteobacteria	Pseudomonas	Pseudomonas mendocina DLHK	DLHK	Contig		ftp://ftp.ncbi.nlm.nih.gov/genomes/all/GCF/000/287/395/GCF_000287395.1_Pmen01
GCF_000287435.1	1194706	Proteobacteria	Sinorhizobium	Sinorhizobium meliloti 1A42	1A42	Scaffold		ftp://ftp.ncbi.nlm.nih.gov/genomes/all/GCF/000/287/435/GCF_000287435.1_SM1A42_v1
GCF_000287455.1	1194708	Proteobacteria	Sinorhizobium	Sinorhizobium meliloti A0641M	A0641M	Scaffold		ftp://ftp.ncbi.nlm.nih.gov/genomes/all/GCF/000/287/455/GCF_000287455.1_SMA0641M_v1
GCF_000287475.1	1194719	Proteobacteria	Sinorhizobium	Sinorhizobium meliloti H1	H1	Scaffold		ftp://ftp.ncbi.nlm.nih.gov/genomes/all/GCF/000/287/475/GCF_000287475.1_SMH1_v1
GCF_000287495.1	1194718	Proteobacteria	Sinorhizobium	Sinorhizobium meliloti C0438LL	C0438LL	Scaffold		ftp://ftp.ncbi.nlm.nih.gov/genomes/all/GCF/000/287/495/GCF_000287495.1_SMC0438LL_v1
GCF_000287515.2	1194716	Proteobacteria	Sinorhizobium	Sinorhizobium meliloti AK75	AK75	Scaffold		ftp://ftp.ncbi.nlm.nih.gov/genomes/all/GCF/000/287/515/GCF_000287515.2_SMAK75_v1
GCF_000287535.1	1194715	Proteobacteria	Sinorhizobium	Sinorhizobium meliloti AK11	AK11	Scaffold		ftp://ftp.ncbi.nlm.nih.gov/genomes/all/GCF/000/287/535/GCF_000287535.1_SMAK11_v1
GCF_000287555.1	1194714	Proteobacteria	Sinorhizobium	Sinorhizobium meliloti AE608H	AE608H	Scaffold		ftp://ftp.ncbi.nlm.nih.gov/genomes/all/GCF/000/287/555/GCF_000287555.1_SMAE608H_v1
GCF_000287575.1	1194709	Proteobacteria	Sinorhizobium	Sinorhizobium meliloti A0643DD	A0643DD	Scaffold		ftp://ftp.ncbi.nlm.nih.gov/genomes/all/GCF/000/287/575/GCF_000287575.1_SMA0643DD_v1
GCF_000287595.1	1161422	Firmicutes	Streptococcus	Streptococcus anginosus SK1138	SK1138	Contig		ftp://ftp.ncbi.nlm.nih.gov/genomes/all/GCF/000/287/595/GCF_000287595.1_SanginSK1138v1.0
GCF_000287615.1	1078483	Proteobacteria	Haemophilus	Haemophilus sputorum HK 2154	HK 2154	Contig		ftp://ftp.ncbi.nlm.nih.gov/genomes/all/GCF/000/287/615/GCF_000287615.1_HsputHK2154v1.0
GCF_001163425.1	1313	Firmicutes	Streptococcus	Streptococcus pneumoniae	WL_845	Scaffold		ftp://ftp.ncbi.nlm.nih.gov/genomes/all/GCF/001/163/425/GCF_001163425.1_6569_5_20
GCF_001163445.1	90370	Proteobacteria	Salmonella	Salmonella enterica subsp. enterica serovar Typhi	ST805/02	Contig		ftp://ftp.ncbi.nlm.nih.gov/genomes/all/GCF/001/163/445/GCF_001163445.1_10541_1_73
GCF_001163465.1	1313	Firmicutes	Streptococcus	Streptococcus pneumoniae	SMRU2900	Scaffold		ftp://ftp.ncbi.nlm.nih.gov/genomes/all/GCF/001/163/465/GCF_001163465.1_7004_7_68
GCF_001163485.1	1773	Actinobacteria	Mycobacterium	Mycobacterium tuberculosis	401243	Contig		ftp://ftp.ncbi.nlm.nih.gov/genomes/all/GCF/001/163/485/GCF_001163485.1_7414_6_59
GCF_001163505.1	1313	Firmicutes	Streptococcus	Streptococcus pneumoniae	SMRU610	Scaffold		ftp://ftp.ncbi.nlm.nih.gov/genomes/all/GCF/001/163/505/GCF_001163505.1_6730_3_10
GCF_001163525.1	1313	Firmicutes	Streptococcus	Streptococcus pneumoniae	SMRU2144	Scaffold		ftp://ftp.ncbi.nlm.nih.gov/genomes/all/GCF/001/163/525/GCF_001163525.1_6925_4_8
GCF_001163545.1	1313	Firmicutes	Streptococcus	Streptococcus pneumoniae	SMRU2047	Scaffold		ftp://ftp.ncbi.nlm.nih.gov/genomes/all/GCF/001/163/545/GCF_001163545.1_6899_5_7
GCF_001163565.1	1313	Firmicutes	Streptococcus	Streptococcus pneumoniae	BHN651	Contig		ftp://ftp.ncbi.nlm.nih.gov/genomes/all/GCF/001/163/565/GCF_001163565.1_5159_8_8
GCF_001163585.1	1313	Firmicutes	Streptococcus	Streptococcus pneumoniae	SMRU941	Contig		ftp://ftp.ncbi.nlm.nih.gov/genomes/all/GCF/001/163/585/GCF_001163585.1_6680_6_5
GCF_001163605.1	90370	Proteobacteria	Salmonella	Salmonella enterica subsp. enterica serovar Typhi	Ke378	Contig		ftp://ftp.ncbi.nlm.nih.gov/genomes/all/GCF/001/163/605/GCF_001163605.1_8525_2_54
GCF_001163625.1	487	Proteobacteria	Neisseria	Neisseria meningitidis	NM1963	Contig		ftp://ftp.ncbi.nlm.nih.gov/genomes/all/GCF/001/163/625/GCF_001163625.1_6714_2_20
GCF_001208525.1	1773	Actinobacteria	Mycobacterium	Mycobacterium tuberculosis	O09700898	Scaffold		ftp://ftp.ncbi.nlm.nih.gov/genomes/all/GCF/001/208/525/GCF_001208525.1_5227_6_9
GCF_001208545.1	28450	Proteobacteria	Burkholderia	Burkholderia pseudomallei	C13	Scaffold		ftp://ftp.ncbi.nlm.nih.gov/genomes/all/GCF/001/208/545/GCF_001208545.1_7907_5_13
GCF_001208585.1	1313	Firmicutes	Streptococcus	Streptococcus pneumoniae	SMRU1407	Contig		ftp://ftp.ncbi.nlm.nih.gov/genomes/all/GCF/001/208/585/GCF_001208585.1_6710_8_15
GCF_001208605.1	1313	Firmicutes	Streptococcus	Streptococcus pneumoniae	SMRU1685	Scaffold		ftp://ftp.ncbi.nlm.nih.gov/genomes/all/GCF/001/208/605/GCF_001208605.1_6805_5_5
GCF_001208625.1	1773	Actinobacteria	Mycobacterium	Mycobacterium tuberculosis	W09900442	Scaffold		ftp://ftp.ncbi.nlm.nih.gov/genomes/all/GCF/001/208/625/GCF_001208625.1_5237_5_4
GCF_001208645.1	1280	Firmicutes	Staphylococcus	Staphylococcus aureus	BSAR112	Contig		ftp://ftp.ncbi.nlm.nih.gov/genomes/all/GCF/001/208/645/GCF_001208645.1_7907_7_1
GCF_001208665.1	1280	Firmicutes	Staphylococcus	Staphylococcus aureus	BSAR193_2	Contig		ftp://ftp.ncbi.nlm.nih.gov/genomes/all/GCF/001/208/665/GCF_001208665.1_7907_7_87
GCF_001208705.1	1313	Firmicutes	Streptococcus	Streptococcus pneumoniae	SMRU1533	Contig		ftp://ftp.ncbi.nlm.nih.gov/genomes/all/GCF/001/208/705/GCF_001208705.1_6753_3_21
GCF_001208725.1	1313	Firmicutes	Streptococcus	Streptococcus pneumoniae	SMRU613	Scaffold		ftp://ftp.ncbi.nlm.nih.gov/genomes/all/GCF/001/208/725/GCF_001208725.1_6730_3_13
GCF_001208745.1	1280	Firmicutes	Staphylococcus	Staphylococcus aureus	USFL269	Contig		ftp://ftp.ncbi.nlm.nih.gov/genomes/all/GCF/001/208/745/GCF_001208745.1_7738_3_83
GCF_001208765.1	1773	Actinobacteria	Mycobacterium	Mycobacterium tuberculosis	W09900252	Scaffold		ftp://ftp.ncbi.nlm.nih.gov/genomes/all/GCF/001/208/765/GCF_001208765.1_5477_8_6
GCF_003040635.1	29388	Firmicutes	Staphylococcus	Staphylococcus capitis	SNUC 2159	Contig		ftp://ftp.ncbi.nlm.nih.gov/genomes/all/GCF/003/040/635/GCF_003040635.1_ASM304063v1
GCF_003040655.1	29388	Firmicutes	Staphylococcus	Staphylococcus capitis	SNUC 1187	Contig		ftp://ftp.ncbi.nlm.nih.gov/genomes/all/GCF/003/040/655/GCF_003040655.1_ASM304065v1
GCF_003040675.1	29388	Firmicutes	Staphylococcus	Staphylococcus capitis	SNUC 895	Contig		ftp://ftp.ncbi.nlm.nih.gov/genomes/all/GCF/003/040/675/GCF_003040675.1_ASM304067v1
GCF_003040695.1	29379	Firmicutes	Staphylococcus	Staphylococcus auricularis	SNUC 3034	Contig		ftp://ftp.ncbi.nlm.nih.gov/genomes/all/GCF/003/040/695/GCF_003040695.1_ASM304069v1
GCF_003040715.1	29379	Firmicutes	Staphylococcus	Staphylococcus auricularis	SNUC 993	Contig		ftp://ftp.ncbi.nlm.nih.gov/genomes/all/GCF/003/040/715/GCF_003040715.1_ASM304071v1
GCF_003040735.1	29378	Firmicutes	Staphylococcus	Staphylococcus arlettae	SNUC 4786	Contig		ftp://ftp.ncbi.nlm.nih.gov/genomes/all/GCF/003/040/735/GCF_003040735.1_ASM304073v1
GCF_003040755.1	29378	Firmicutes	Staphylococcus	Staphylococcus arlettae	SNUC 1715.2	Contig		ftp://ftp.ncbi.nlm.nih.gov/genomes/all/GCF/003/040/755/GCF_003040755.1_ASM304075v1
GCF_003040775.1	29378	Firmicutes	Staphylococcus	Staphylococcus arlettae	SNUC 4426	Contig		ftp://ftp.ncbi.nlm.nih.gov/genomes/all/GCF/003/040/775/GCF_003040775.1_ASM304077v1
GCF_003040795.1	29378	Firmicutes	Staphylococcus	Staphylococcus arlettae	SNUC 1330	Contig		ftp://ftp.ncbi.nlm.nih.gov/genomes/all/GCF/003/040/795/GCF_003040795.1_ASM304079v1
GCF_003040805.1	985762	Firmicutes	Staphylococcus	Staphylococcus agnetis	SNUC 5151	Contig		ftp://ftp.ncbi.nlm.nih.gov/genomes/all/GCF/003/040/805/GCF_003040805.1_ASM304080v1
GCF_003040835.1	985762	Firmicutes	Staphylococcus	Staphylococcus agnetis	SNUC 4805	Contig		ftp://ftp.ncbi.nlm.nih.gov/genomes/all/GCF/003/040/835/GCF_003040835.1_ASM304083v1
GCF_003040855.1	985762	Firmicutes	Staphylococcus	Staphylococcus agnetis	SNUC 5631	Contig		ftp://ftp.ncbi.nlm.nih.gov/genomes/all/GCF/003/040/855/GCF_003040855.1_ASM304085v1
GCF_000745065.1	1330700	Deinococcus-Thermus	Thermus	Thermus caliditerrae	YIM 77777	Contig	representative genome	ftp://ftp.ncbi.nlm.nih.gov/genomes/all/GCF/000/745/065/GCF_000745065.1_ASM74506v1
GCF_000745075.1	1500895	Proteobacteria	Erwinia	Erwinia sp. 9145	9145	Contig		ftp://ftp.ncbi.nlm.nih.gov/genomes/all/GCF/000/745/075/GCF_000745075.1_ASM74507v1
GCF_000745115.1	1266850	Firmicutes	Carnobacterium	Carnobacterium sp. WN1374	WN1374	Contig		ftp://ftp.ncbi.nlm.nih.gov/genomes/all/GCF/000/745/115/GCF_000745115.1_ASM74511v1
GCF_000745125.1	1449340	Firmicutes	Carnobacterium	Carnobacterium jeotgali MS3	MS3	Contig	representative genome	ftp://ftp.ncbi.nlm.nih.gov/genomes/all/GCF/000/745/125/GCF_000745125.1_ASM74512v1
GCF_000745135.1	1411123	Proteobacteria	Not Found	Rhizobiales bacterium YIM 77505	YIM 77505	Contig		ftp://ftp.ncbi.nlm.nih.gov/genomes/all/GCF/000/745/135/GCF_000745135.1_ASM74513v1
GCF_000745175.1	1540221	Deinococcus-Thermus	Deinococcus	Deinococcus sp. YIM 77859	YIM 77859	Contig		ftp://ftp.ncbi.nlm.nih.gov/genomes/all/GCF/000/745/175/GCF_000745175.1_ASM74517v1
GCF_000745185.1	1250232	Bacteroidetes	Muricauda	Muricauda sp. MAR_2010_75	MAR_2010_75	Contig		ftp://ftp.ncbi.nlm.nih.gov/genomes/all/GCF/000/745/185/GCF_000745185.1_ASM74518v1
GCF_000745215.1	107636	Proteobacteria	Methylosinus	Methylosinus sp. PW1	PW1	Contig		ftp://ftp.ncbi.nlm.nih.gov/genomes/all/GCF/000/745/215/GCF_000745215.1_ASM74521v1
GCF_000745235.1	1500890	Proteobacteria	Luteibacter	Luteibacter sp. 9143	9143	Contig		ftp://ftp.ncbi.nlm.nih.gov/genomes/all/GCF/000/745/235/GCF_000745235.1_ASM74523v1
GCF_000745255.1	1500257	Proteobacteria	Rhizobium	Rhizobium sp. YR295	YR295	Contig		ftp://ftp.ncbi.nlm.nih.gov/genomes/all/GCF/000/745/255/GCF_000745255.1_ASM74525v1
GCF_000745265.1	1500894	Proteobacteria	Massilia	Massilia sp. 9096	9096	Contig		ftp://ftp.ncbi.nlm.nih.gov/genomes/all/GCF/000/745/265/GCF_000745265.1_ASM74526v1
GCF_001880185.2	1590	Firmicutes	Lactobacillus	Lactobacillus plantarum	MF1298	Complete Genome		ftp://ftp.ncbi.nlm.nih.gov/genomes/all/GCF/001/880/185/GCF_001880185.2_ASM188018v2
GCF_001880205.1	264	Proteobacteria	Francisella	Francisella tularensis subsp. novicida	AL97-2214	Complete Genome		ftp://ftp.ncbi.nlm.nih.gov/genomes/all/GCF/001/880/205/GCF_001880205.1_ASM188020v1
GCF_001880225.1	1542390	Proteobacteria	Francisella	Francisella sp. CA97-1460	CA97-1460	Complete Genome		ftp://ftp.ncbi.nlm.nih.gov/genomes/all/GCF/001/880/225/GCF_001880225.1_ASM188022v1
GCF_001880245.1	264	Proteobacteria	Francisella	Francisella tularensis subsp. novicida	AZ06-7470	Complete Genome		ftp://ftp.ncbi.nlm.nih.gov/genomes/all/GCF/001/880/245/GCF_001880245.1_ASM188024v1
GCF_001880265.1	1280	Firmicutes	Staphylococcus	Staphylococcus aureus	SA40TW	Complete Genome		ftp://ftp.ncbi.nlm.nih.gov/genomes/all/GCF/001/880/265/GCF_001880265.1_ASM188026v1
GCF_001880285.1	1150389	Bacteroidetes	Not Found	Flavobacteriaceae bacterium UJ101	UJ101	Complete Genome		ftp://ftp.ncbi.nlm.nih.gov/genomes/all/GCF/001/880/285/GCF_001880285.1_ASM188028v1
GCF_001880305.1	1396	Firmicutes	Bacillus	Bacillus cereus	AR156	Complete Genome		ftp://ftp.ncbi.nlm.nih.gov/genomes/all/GCF/001/880/305/GCF_001880305.1_ASM188030v1
GCF_001880325.1	56956	Deinococcus-Thermus	Thermus	Thermus brockianus	GE-1	Complete Genome	representative genome	ftp://ftp.ncbi.nlm.nih.gov/genomes/all/GCF/001/880/325/GCF_001880325.1_ASM188032v1
GCF_001880355.1	29486	Proteobacteria	Yersinia	Yersinia ruckeri	88/3873	Contig		ftp://ftp.ncbi.nlm.nih.gov/genomes/all/GCF/001/880/355/GCF_001880355.1_ASM188035v1
GCF_001880365.1	29486	Proteobacteria	Yersinia	Yersinia ruckeri	88/3837	Contig		ftp://ftp.ncbi.nlm.nih.gov/genomes/all/GCF/001/880/365/GCF_001880365.1_ASM188036v1
GCF_001880425.1	29486	Proteobacteria	Yersinia	Yersinia ruckeri	88/4281-4	Contig		ftp://ftp.ncbi.nlm.nih.gov/genomes/all/GCF/001/880/425/GCF_001880425.1_ASM188042v1
GCF_000324305.1	755934	Proteobacteria	Yersinia	Yersinia pestis CMCC67001	CMCC67001	Contig		ftp://ftp.ncbi.nlm.nih.gov/genomes/all/GCF/000/324/305/GCF_000324305.1_ASM32430v1
GCF_000324325.1	755935	Proteobacteria	Yersinia	Yersinia pestis CMCC71001	CMCC71001	Contig		ftp://ftp.ncbi.nlm.nih.gov/genomes/all/GCF/000/324/325/GCF_000324325.1_ASM32432v1
GCF_000324345.1	755938	Proteobacteria	Yersinia	Yersinia pestis CMCC8211	CMCC8211	Contig		ftp://ftp.ncbi.nlm.nih.gov/genomes/all/GCF/000/324/345/GCF_000324345.1_ASM32434v1
GCF_000324365.1	755940	Proteobacteria	Yersinia	Yersinia pestis CMCC84033	CMCC84033	Contig		ftp://ftp.ncbi.nlm.nih.gov/genomes/all/GCF/000/324/365/GCF_000324365.1_ASM32436v1
GCF_000324405.1	755942	Proteobacteria	Yersinia	Yersinia pestis CMCC84046	CMCC84046	Contig		ftp://ftp.ncbi.nlm.nih.gov/genomes/all/GCF/000/324/405/GCF_000324405.1_ASM32440v1
GCF_000324425.1	755943	Proteobacteria	Yersinia	Yersinia pestis CMCC87001	CMCC87001	Contig		ftp://ftp.ncbi.nlm.nih.gov/genomes/all/GCF/000/324/425/GCF_000324425.1_ASM32442v1
GCF_000324445.1	755944	Proteobacteria	Yersinia	Yersinia pestis CMCC90027	CMCC90027	Contig		ftp://ftp.ncbi.nlm.nih.gov/genomes/all/GCF/000/324/445/GCF_000324445.1_ASM32444v1
GCF_000324465.1	755945	Proteobacteria	Yersinia	Yersinia pestis CMCC91090	CMCC91090	Contig		ftp://ftp.ncbi.nlm.nih.gov/genomes/all/GCF/000/324/465/GCF_000324465.1_ASM32446v1
GCF_000324485.1	755946	Proteobacteria	Yersinia	Yersinia pestis CMCC92004	CMCC92004	Contig		ftp://ftp.ncbi.nlm.nih.gov/genomes/all/GCF/000/324/485/GCF_000324485.1_ASM32448v1
GCF_000324505.1	755947	Proteobacteria	Yersinia	Yersinia pestis CMCC92010	CMCC92010	Contig		ftp://ftp.ncbi.nlm.nih.gov/genomes/all/GCF/000/324/505/GCF_000324505.1_ASM32450v1
GCF_000324525.1	755948	Proteobacteria	Yersinia	Yersinia pestis CMCC93014	CMCC93014	Contig		ftp://ftp.ncbi.nlm.nih.gov/genomes/all/GCF/000/324/525/GCF_000324525.1_ASM32452v1
GCF_001571805.1	562	Proteobacteria	Escherichia	Escherichia coli	CFSAN025096	Contig		ftp://ftp.ncbi.nlm.nih.gov/genomes/all/GCF/001/571/805/GCF_001571805.1_ASM157180v1
GCF_001571825.1	562	Proteobacteria	Escherichia	Escherichia coli	CFSAN025095	Contig		ftp://ftp.ncbi.nlm.nih.gov/genomes/all/GCF/001/571/825/GCF_001571825.1_ASM157182v1
GCF_001571835.1	562	Proteobacteria	Escherichia	Escherichia coli	CFSAN025094	Scaffold		ftp://ftp.ncbi.nlm.nih.gov/genomes/all/GCF/001/571/835/GCF_001571835.1_ASM157183v1
GCF_001571845.1	562	Proteobacteria	Escherichia	Escherichia coli	CFSAN025098	Scaffold		ftp://ftp.ncbi.nlm.nih.gov/genomes/all/GCF/001/571/845/GCF_001571845.1_ASM157184v1
GCF_001571885.1	562	Proteobacteria	Escherichia	Escherichia coli	CFSAN025100	Contig		ftp://ftp.ncbi.nlm.nih.gov/genomes/all/GCF/001/571/885/GCF_001571885.1_ASM157188v1
GCF_001571905.1	562	Proteobacteria	Escherichia	Escherichia coli	CFSAN025099	Contig		ftp://ftp.ncbi.nlm.nih.gov/genomes/all/GCF/001/571/905/GCF_001571905.1_ASM157190v1
GCF_001571915.1	562	Proteobacteria	Escherichia	Escherichia coli	CFSAN025102	Contig		ftp://ftp.ncbi.nlm.nih.gov/genomes/all/GCF/001/571/915/GCF_001571915.1_ASM157191v1
GCF_001571925.1	562	Proteobacteria	Escherichia	Escherichia coli	CFSAN025103	Contig		ftp://ftp.ncbi.nlm.nih.gov/genomes/all/GCF/001/571/925/GCF_001571925.1_ASM157192v1
GCF_001571965.1	562	Proteobacteria	Escherichia	Escherichia coli	CFSAN025104	Contig		ftp://ftp.ncbi.nlm.nih.gov/genomes/all/GCF/001/571/965/GCF_001571965.1_ASM157196v1
GCF_001571985.1	562	Proteobacteria	Escherichia	Escherichia coli	CFSAN025106	Contig		ftp://ftp.ncbi.nlm.nih.gov/genomes/all/GCF/001/571/985/GCF_001571985.1_ASM157198v1
GCF_001571995.1	562	Proteobacteria	Escherichia	Escherichia coli	CFSAN025108	Scaffold		ftp://ftp.ncbi.nlm.nih.gov/genomes/all/GCF/001/571/995/GCF_001571995.1_ASM157199v1
GCF_001572005.1	562	Proteobacteria	Escherichia	Escherichia coli	CFSAN025107	Scaffold		ftp://ftp.ncbi.nlm.nih.gov/genomes/all/GCF/001/572/005/GCF_001572005.1_ASM157200v1
GCF_001572045.1	562	Proteobacteria	Escherichia	Escherichia coli	CFSAN025093	Scaffold		ftp://ftp.ncbi.nlm.nih.gov/genomes/all/GCF/001/572/045/GCF_001572045.1_ASM157204v1
GCF_002558915.1	1428	Firmicutes	Bacillus	Bacillus thuringiensis	AFS002494	Scaffold		ftp://ftp.ncbi.nlm.nih.gov/genomes/all/GCF/002/558/915/GCF_002558915.1_ASM255891v1
GCF_002558955.1	1396	Firmicutes	Bacillus	Bacillus cereus	AFS002368	Scaffold		ftp://ftp.ncbi.nlm.nih.gov/genomes/all/GCF/002/558/955/GCF_002558955.1_ASM255895v1
GCF_002558975.1	1396	Firmicutes	Bacillus	Bacillus cereus	AFS002224	Scaffold		ftp://ftp.ncbi.nlm.nih.gov/genomes/all/GCF/002/558/975/GCF_002558975.1_ASM255897v1
GCF_002558985.1	1396	Firmicutes	Bacillus	Bacillus cereus	AFS002094	Scaffold		ftp://ftp.ncbi.nlm.nih.gov/genomes/all/GCF/002/558/985/GCF_002558985.1_ASM255898v1
GCF_002558995.1	1428	Firmicutes	Bacillus	Bacillus thuringiensis	AFS001991	Scaffold		ftp://ftp.ncbi.nlm.nih.gov/genomes/all/GCF/002/558/995/GCF_002558995.1_ASM255899v1
GCF_002559035.1	1396	Firmicutes	Bacillus	Bacillus cereus	AFS001073	Scaffold		ftp://ftp.ncbi.nlm.nih.gov/genomes/all/GCF/002/559/035/GCF_002559035.1_ASM255903v1
GCF_002559045.1	1396	Firmicutes	Bacillus	Bacillus cereus	AFS000393	Scaffold		ftp://ftp.ncbi.nlm.nih.gov/genomes/all/GCF/002/559/045/GCF_002559045.1_ASM255904v1
GCF_002559055.1	1396	Firmicutes	Bacillus	Bacillus cereus	AFS001977	Scaffold		ftp://ftp.ncbi.nlm.nih.gov/genomes/all/GCF/002/559/055/GCF_002559055.1_ASM255905v1
GCF_002559065.1	1396	Firmicutes	Bacillus	Bacillus cereus	AFS001538	Scaffold		ftp://ftp.ncbi.nlm.nih.gov/genomes/all/GCF/002/559/065/GCF_002559065.1_ASM255906v1
GCF_002559115.1	1396	Firmicutes	Bacillus	Bacillus cereus	AFS006340	Scaffold		ftp://ftp.ncbi.nlm.nih.gov/genomes/all/GCF/002/559/115/GCF_002559115.1_ASM255911v1
GCF_002559125.1	1396	Firmicutes	Bacillus	Bacillus cereus	AFS005998	Scaffold		ftp://ftp.ncbi.nlm.nih.gov/genomes/all/GCF/002/559/125/GCF_002559125.1_ASM255912v1
GCF_002559135.1	1396	Firmicutes	Bacillus	Bacillus cereus	AFS006334	Scaffold		ftp://ftp.ncbi.nlm.nih.gov/genomes/all/GCF/002/559/135/GCF_002559135.1_ASM255913v1
GCF_002559145.1	2033483	Firmicutes	Bacillus	Bacillus sp. AFS006103	AFS006103	Scaffold		ftp://ftp.ncbi.nlm.nih.gov/genomes/all/GCF/002/559/145/GCF_002559145.1_ASM255914v1
GCF_002559195.1	1396	Firmicutes	Bacillus	Bacillus cereus	AFS005977	Scaffold		ftp://ftp.ncbi.nlm.nih.gov/genomes/all/GCF/002/559/195/GCF_002559195.1_ASM255919v1
GCF_001468775.2	294	Proteobacteria	Pseudomonas	Pseudomonas fluorescens	et76	Contig		ftp://ftp.ncbi.nlm.nih.gov/genomes/all/GCF/001/468/775/GCF_001468775.2_ASM146877v2
GCF_001468785.1	49338	Firmicutes	Desulfitobacterium	Desulfitobacterium hafniense	DH	Scaffold		ftp://ftp.ncbi.nlm.nih.gov/genomes/all/GCF/001/468/785/GCF_001468785.1_ASM146878v1
GCF_001469015.1	1280	Firmicutes	Staphylococcus	Staphylococcus aureus	1269	Contig		ftp://ftp.ncbi.nlm.nih.gov/genomes/all/GCF/001/469/015/GCF_001469015.1_ASM146901v1
GCF_001469025.1	59561	Actinobacteria	Trueperella	Trueperella bernardiae	LCDC 89-0504	Contig	representative genome	ftp://ftp.ncbi.nlm.nih.gov/genomes/all/GCF/001/469/025/GCF_001469025.1_ASM146902v1
GCF_001469115.1	1597	Firmicutes	Lactobacillus	Lactobacillus paracasei	DPC6800	Contig		ftp://ftp.ncbi.nlm.nih.gov/genomes/all/GCF/001/469/115/GCF_001469115.1_ASM146911v1
GCF_001469145.1	1590	Firmicutes	Lactobacillus	Lactobacillus plantarum	SF2A35B	Scaffold		ftp://ftp.ncbi.nlm.nih.gov/genomes/all/GCF/001/469/145/GCF_001469145.1_SF2A35B
GCF_001469165.1	1431688	Proteobacteria	Thiohalocapsa	Thiohalocapsa sp. ML1	ML1	Contig		ftp://ftp.ncbi.nlm.nih.gov/genomes/all/GCF/001/469/165/GCF_001469165.1_ML-1
GCF_001469195.1	1761890	Proteobacteria	Pseudoalteromonas	Pseudoalteromonas sp. 10-33	1933-10-01	Scaffold		ftp://ftp.ncbi.nlm.nih.gov/genomes/all/GCF/001/469/195/GCF_001469195.1_ASM146919v1
GCF_001469205.1	1761893	Proteobacteria	Pseudoalteromonas	Pseudoalteromonas sp. H103	H103	Scaffold		ftp://ftp.ncbi.nlm.nih.gov/genomes/all/GCF/001/469/205/GCF_001469205.1_ASM146920v1
GCF_001469215.1	1348393	Proteobacteria	Pseudoalteromonas	Pseudoalteromonas sp. H105	H105	Scaffold		ftp://ftp.ncbi.nlm.nih.gov/genomes/all/GCF/001/469/215/GCF_001469215.1_ASM146921v1
GCF_001469295.1	1302	Firmicutes	Streptococcus	Streptococcus gordonii	ATCC 10558	Scaffold		ftp://ftp.ncbi.nlm.nih.gov/genomes/all/GCF/001/469/295/GCF_001469295.1_ASM146929v1
GCF_001469315.1	1282	Firmicutes	Staphylococcus	Staphylococcus epidermidis	AU23	Scaffold		ftp://ftp.ncbi.nlm.nih.gov/genomes/all/GCF/001/469/315/GCF_001469315.1_ASM146931v1
GCF_001469325.1	1282	Firmicutes	Staphylococcus	Staphylococcus epidermidis	AU21	Contig		ftp://ftp.ncbi.nlm.nih.gov/genomes/all/GCF/001/469/325/GCF_001469325.1_ASM146932v1
GCF_001469335.1	1008454	Firmicutes	Staphylococcus	Staphylococcus epidermidis FS1	FS1	Contig		ftp://ftp.ncbi.nlm.nih.gov/genomes/all/GCF/001/469/335/GCF_001469335.1_ASM146933v1
GCF_001420075.1	562	Proteobacteria	Escherichia	Escherichia coli	224	Contig		ftp://ftp.ncbi.nlm.nih.gov/genomes/all/GCF/001/420/075/GCF_001420075.1_ASM142007v1
GCF_001420125.1	562	Proteobacteria	Escherichia	Escherichia coli	321	Contig		ftp://ftp.ncbi.nlm.nih.gov/genomes/all/GCF/001/420/125/GCF_001420125.1_ASM142012v1
GCF_001420135.1	562	Proteobacteria	Escherichia	Escherichia coli	447	Contig		ftp://ftp.ncbi.nlm.nih.gov/genomes/all/GCF/001/420/135/GCF_001420135.1_ASM142013v1
GCF_001420165.1	562	Proteobacteria	Escherichia	Escherichia coli	449	Contig		ftp://ftp.ncbi.nlm.nih.gov/genomes/all/GCF/001/420/165/GCF_001420165.1_ASM142016v1
GCF_001420185.1	287	Proteobacteria	Pseudomonas	Pseudomonas aeruginosa	ATCC 33349	Scaffold		ftp://ftp.ncbi.nlm.nih.gov/genomes/all/GCF/001/420/185/GCF_001420185.1_ASM142018v1
GCF_001420205.1	287	Proteobacteria	Pseudomonas	Pseudomonas aeruginosa	ATCC 33350	Scaffold		ftp://ftp.ncbi.nlm.nih.gov/genomes/all/GCF/001/420/205/GCF_001420205.1_ASM142020v1
GCF_001420225.1	287	Proteobacteria	Pseudomonas	Pseudomonas aeruginosa	ATCC 33348	Scaffold		ftp://ftp.ncbi.nlm.nih.gov/genomes/all/GCF/001/420/225/GCF_001420225.1_ASM142022v1
GCF_001420245.1	287	Proteobacteria	Pseudomonas	Pseudomonas aeruginosa	ATCC 33351	Scaffold		ftp://ftp.ncbi.nlm.nih.gov/genomes/all/GCF/001/420/245/GCF_001420245.1_ASM142024v1
GCF_001420265.1	287	Proteobacteria	Pseudomonas	Pseudomonas aeruginosa	ATCC 33352	Scaffold		ftp://ftp.ncbi.nlm.nih.gov/genomes/all/GCF/001/420/265/GCF_001420265.1_ASM142026v1
GCF_001420285.1	452084	Bacteroidetes	Chryseobacterium	Chryseobacterium aquaticum	KCTC 12483	Contig	representative genome	ftp://ftp.ncbi.nlm.nih.gov/genomes/all/GCF/001/420/285/GCF_001420285.1_ASM142028v1
GCF_001420315.1	53254	Proteobacteria	Bosea	Bosea thiooxidans	CGMCC 9174	Contig		ftp://ftp.ncbi.nlm.nih.gov/genomes/all/GCF/001/420/315/GCF_001420315.1_ASM142031v1
GCF_001420425.2	210	Proteobacteria	Helicobacter	Helicobacter pylori	UM229S	Scaffold		ftp://ftp.ncbi.nlm.nih.gov/genomes/all/GCF/001/420/425/GCF_001420425.2_ASM142042v2
GCF_001051715.1	938146	Proteobacteria	Salmonella	Salmonella enterica subsp. enterica serovar Newport str. DC_10-450	DC_10-450	Contig		ftp://ftp.ncbi.nlm.nih.gov/genomes/all/GCF/001/051/715/GCF_001051715.1_CFSAN000864_1.0
GCF_001051765.1	984252	Proteobacteria	Salmonella	Salmonella enterica subsp. enterica serovar Newport str. A182RVB	A182RVB	Contig		ftp://ftp.ncbi.nlm.nih.gov/genomes/all/GCF/001/051/765/GCF_001051765.1_CFSAN000927_1.0
GCF_001051775.1	984251	Proteobacteria	Salmonella	Salmonella enterica subsp. enterica serovar Newport str. Pond080-2TTA	Pond080-2TTA	Contig		ftp://ftp.ncbi.nlm.nih.gov/genomes/all/GCF/001/051/775/GCF_001051775.1_CFSAN000928_1.0
GCF_001051795.1	984246	Proteobacteria	Salmonella	Salmonella enterica subsp. enterica serovar Newport str. 36803	36803	Contig		ftp://ftp.ncbi.nlm.nih.gov/genomes/all/GCF/001/051/795/GCF_001051795.1_ASM105179v1
GCF_001051815.1	984253	Proteobacteria	Salmonella	Salmonella enterica subsp. enterica serovar Newport str. S103RVX	S103RVX	Contig		ftp://ftp.ncbi.nlm.nih.gov/genomes/all/GCF/001/051/815/GCF_001051815.1_CFSAN000929_1.0
GCF_001051845.1	945539	Proteobacteria	Salmonella	Salmonella enterica subsp. enterica serovar Newport str. PRS_2010_0624	PRS_2010_0624	Contig		ftp://ftp.ncbi.nlm.nih.gov/genomes/all/GCF/001/051/845/GCF_001051845.1_CFSAN001243_1.0
GCF_001051865.1	211759	Proteobacteria	Serratia	Serratia marcescens subsp. marcescens	AH0650_Sm1	Contig		ftp://ftp.ncbi.nlm.nih.gov/genomes/all/GCF/001/051/865/GCF_001051865.1_ASM105186v1
GCF_001051895.1	1290	Firmicutes	Staphylococcus	Staphylococcus hominis	As3	Contig		ftp://ftp.ncbi.nlm.nih.gov/genomes/all/GCF/001/051/895/GCF_001051895.1_ASM105189v1
GCF_001051905.1	1290	Firmicutes	Staphylococcus	Staphylococcus hominis	As1	Contig		ftp://ftp.ncbi.nlm.nih.gov/genomes/all/GCF/001/051/905/GCF_001051905.1_ASM105190v1
GCF_001051915.1	1290	Firmicutes	Staphylococcus	Staphylococcus hominis	As2	Contig		ftp://ftp.ncbi.nlm.nih.gov/genomes/all/GCF/001/051/915/GCF_001051915.1_ASM105191v1
GCF_001051925.1	40324	Proteobacteria	Stenotrophomonas	Stenotrophomonas maltophilia	As1	Contig		ftp://ftp.ncbi.nlm.nih.gov/genomes/all/GCF/001/051/925/GCF_001051925.1_Steno1
GCF_001051975.1	1117645	Bacteroidetes	Elizabethkingia	Elizabethkingia anophelis	As1	Contig		ftp://ftp.ncbi.nlm.nih.gov/genomes/all/GCF/001/051/975/GCF_001051975.1_ASM105197v1
GCF_001051995.2	1134435	Proteobacteria	Thauera	Thauera humireducens	SgZ-1	Complete Genome	representative genome	ftp://ftp.ncbi.nlm.nih.gov/genomes/all/GCF/001/051/995/GCF_001051995.2_ASM105199v2
GCF_001052015.1	470	Proteobacteria	Acinetobacter	Acinetobacter baumannii	1008_ABAU	Contig		ftp://ftp.ncbi.nlm.nih.gov/genomes/all/GCF/001/052/015/GCF_001052015.1_ASM105201v1
GCF_900054485.1	1280	Firmicutes	Staphylococcus	Staphylococcus aureus	st407	Contig		ftp://ftp.ncbi.nlm.nih.gov/genomes/all/GCF/900/054/485/GCF_900054485.1_7414_7_62
GCF_900054495.1	1280	Firmicutes	Staphylococcus	Staphylococcus aureus	st1642	Contig		ftp://ftp.ncbi.nlm.nih.gov/genomes/all/GCF/900/054/495/GCF_900054495.1_7521_6_58
GCF_900054505.1	1313	Firmicutes	Streptococcus	Streptococcus pneumoniae	2245STDY5699040	Scaffold		ftp://ftp.ncbi.nlm.nih.gov/genomes/all/GCF/900/054/505/GCF_900054505.1_12291_4_15
GCF_900054515.1	1313	Firmicutes	Streptococcus	Streptococcus pneumoniae	2245STDY5819513	Scaffold		ftp://ftp.ncbi.nlm.nih.gov/genomes/all/GCF/900/054/515/GCF_900054515.1_13414_1_92
GCF_900054525.1	1313	Firmicutes	Streptococcus	Streptococcus pneumoniae	2690STDY5561707	Contig		ftp://ftp.ncbi.nlm.nih.gov/genomes/all/GCF/900/054/525/GCF_900054525.1_10702_5_43
GCF_900054535.1	1307	Firmicutes	Streptococcus	Streptococcus suis	LOLA-SS011	Contig		ftp://ftp.ncbi.nlm.nih.gov/genomes/all/GCF/900/054/535/GCF_900054535.1_5749_1_11
GCF_900054545.1	1307	Firmicutes	Streptococcus	Streptococcus suis	LSS5	Contig		ftp://ftp.ncbi.nlm.nih.gov/genomes/all/GCF/900/054/545/GCF_900054545.1_7114_5_5
GCF_900054555.1	1307	Firmicutes	Streptococcus	Streptococcus suis	LSS50	Contig		ftp://ftp.ncbi.nlm.nih.gov/genomes/all/GCF/900/054/555/GCF_900054555.1_7114_5_50
GCF_900054565.1	1307	Firmicutes	Streptococcus	Streptococcus suis	LSS51	Contig		ftp://ftp.ncbi.nlm.nih.gov/genomes/all/GCF/900/054/565/GCF_900054565.1_7114_5_51
GCF_900054575.1	1307	Firmicutes	Streptococcus	Streptococcus suis	SS1025	Contig		ftp://ftp.ncbi.nlm.nih.gov/genomes/all/GCF/900/054/575/GCF_900054575.1_7054_7_30
GCF_900054585.1	1307	Firmicutes	Streptococcus	Streptococcus suis	SS994	Contig		ftp://ftp.ncbi.nlm.nih.gov/genomes/all/GCF/900/054/585/GCF_900054585.1_7054_7_74
GCF_001128005.1	1313	Firmicutes	Streptococcus	Streptococcus pneumoniae	14	Scaffold		ftp://ftp.ncbi.nlm.nih.gov/genomes/all/GCF/001/128/005/GCF_001128005.1_6259_8_22
GCF_001128025.1	90370	Proteobacteria	Salmonella	Salmonella enterica subsp. enterica serovar Typhi	ERL09383	Scaffold		ftp://ftp.ncbi.nlm.nih.gov/genomes/all/GCF/001/128/025/GCF_001128025.1_10349_1_47
GCF_001128045.1	1313	Firmicutes	Streptococcus	Streptococcus pneumoniae	SMRU2206	Contig		ftp://ftp.ncbi.nlm.nih.gov/genomes/all/GCF/001/128/045/GCF_001128045.1_6925_6_22
GCF_001128065.1	90370	Proteobacteria	Salmonella	Salmonella enterica subsp. enterica serovar Typhi	MDUST83	Scaffold		ftp://ftp.ncbi.nlm.nih.gov/genomes/all/GCF/001/128/065/GCF_001128065.1_8447_8_11
GCF_001128085.1	1313	Firmicutes	Streptococcus	Streptococcus pneumoniae	SMRU2724	Scaffold		ftp://ftp.ncbi.nlm.nih.gov/genomes/all/GCF/001/128/085/GCF_001128085.1_6938_8_12
GCF_001128105.1	487	Proteobacteria	Neisseria	Neisseria meningitidis	NM1892	Scaffold		ftp://ftp.ncbi.nlm.nih.gov/genomes/all/GCF/001/128/105/GCF_001128105.1_6714_2_9
GCF_001128125.1	1773	Actinobacteria	Mycobacterium	Mycobacterium tuberculosis	A70170	Scaffold		ftp://ftp.ncbi.nlm.nih.gov/genomes/all/GCF/001/128/125/GCF_001128125.1_6280_6_9
GCF_001128145.1	1313	Firmicutes	Streptococcus	Streptococcus pneumoniae	SMRU2747	Scaffold		ftp://ftp.ncbi.nlm.nih.gov/genomes/all/GCF/001/128/145/GCF_001128145.1_7011_3_11
GCF_001128165.1	1313	Firmicutes	Streptococcus	Streptococcus pneumoniae	SMRU2985	Contig		ftp://ftp.ncbi.nlm.nih.gov/genomes/all/GCF/001/128/165/GCF_001128165.1_7038_6_9
GCF_001128185.1	1313	Firmicutes	Streptococcus	Streptococcus pneumoniae	147587	Contig		ftp://ftp.ncbi.nlm.nih.gov/genomes/all/GCF/001/128/185/GCF_001128185.1_6999_5_1
GCF_001128225.1	1313	Firmicutes	Streptococcus	Streptococcus pneumoniae	SMRU2480	Scaffold		ftp://ftp.ncbi.nlm.nih.gov/genomes/all/GCF/001/128/225/GCF_001128225.1_6949_4_8
GCF_000795205.1	287	Proteobacteria	Pseudomonas	Pseudomonas aeruginosa	AZPAE14819	Scaffold		ftp://ftp.ncbi.nlm.nih.gov/genomes/all/GCF/000/795/205/GCF_000795205.1_AZPAE14819
GCF_000795225.1	287	Proteobacteria	Pseudomonas	Pseudomonas aeruginosa	AZPAE14820	Scaffold		ftp://ftp.ncbi.nlm.nih.gov/genomes/all/GCF/000/795/225/GCF_000795225.1_AZPAE14820
GCF_000795235.1	287	Proteobacteria	Pseudomonas	Pseudomonas aeruginosa	AZPAE14821	Scaffold		ftp://ftp.ncbi.nlm.nih.gov/genomes/all/GCF/000/795/235/GCF_000795235.1_AZPAE14821
GCF_000795265.1	287	Proteobacteria	Pseudomonas	Pseudomonas aeruginosa	AZPAE14822	Scaffold		ftp://ftp.ncbi.nlm.nih.gov/genomes/all/GCF/000/795/265/GCF_000795265.1_AZPAE14822
GCF_000795285.1	287	Proteobacteria	Pseudomonas	Pseudomonas aeruginosa	AZPAE14823	Scaffold		ftp://ftp.ncbi.nlm.nih.gov/genomes/all/GCF/000/795/285/GCF_000795285.1_AZPAE14823
GCF_000795305.1	287	Proteobacteria	Pseudomonas	Pseudomonas aeruginosa	AZPAE14824	Scaffold		ftp://ftp.ncbi.nlm.nih.gov/genomes/all/GCF/000/795/305/GCF_000795305.1_AZPAE14824
GCF_000795325.1	287	Proteobacteria	Pseudomonas	Pseudomonas aeruginosa	AZPAE14825	Scaffold		ftp://ftp.ncbi.nlm.nih.gov/genomes/all/GCF/000/795/325/GCF_000795325.1_AZPAE14825
GCF_000795345.1	287	Proteobacteria	Pseudomonas	Pseudomonas aeruginosa	AZPAE14826	Scaffold		ftp://ftp.ncbi.nlm.nih.gov/genomes/all/GCF/000/795/345/GCF_000795345.1_AZPAE14826
GCF_000795365.1	287	Proteobacteria	Pseudomonas	Pseudomonas aeruginosa	AZPAE14827	Scaffold		ftp://ftp.ncbi.nlm.nih.gov/genomes/all/GCF/000/795/365/GCF_000795365.1_AZPAE14827
GCF_000795385.1	287	Proteobacteria	Pseudomonas	Pseudomonas aeruginosa	AZPAE14828	Scaffold		ftp://ftp.ncbi.nlm.nih.gov/genomes/all/GCF/000/795/385/GCF_000795385.1_AZPAE14828
GCF_000795405.1	287	Proteobacteria	Pseudomonas	Pseudomonas aeruginosa	AZPAE13757	Scaffold		ftp://ftp.ncbi.nlm.nih.gov/genomes/all/GCF/000/795/405/GCF_000795405.1_AZPAE13757
GCF_000795425.1	287	Proteobacteria	Pseudomonas	Pseudomonas aeruginosa	AZPAE13848	Scaffold		ftp://ftp.ncbi.nlm.nih.gov/genomes/all/GCF/000/795/425/GCF_000795425.1_AZPAE13848
GCF_000795435.1	287	Proteobacteria	Pseudomonas	Pseudomonas aeruginosa	AZPAE13850	Scaffold		ftp://ftp.ncbi.nlm.nih.gov/genomes/all/GCF/000/795/435/GCF_000795435.1_AZPAE13850
GCF_000795465.1	287	Proteobacteria	Pseudomonas	Pseudomonas aeruginosa	AZPAE13853	Scaffold		ftp://ftp.ncbi.nlm.nih.gov/genomes/all/GCF/000/795/465/GCF_000795465.1_AZPAE13853
GCF_000795485.1	287	Proteobacteria	Pseudomonas	Pseudomonas aeruginosa	AZPAE13856	Scaffold		ftp://ftp.ncbi.nlm.nih.gov/genomes/all/GCF/000/795/485/GCF_000795485.1_AZPAE13856
GCF_000795505.1	287	Proteobacteria	Pseudomonas	Pseudomonas aeruginosa	AZPAE13858	Scaffold		ftp://ftp.ncbi.nlm.nih.gov/genomes/all/GCF/000/795/505/GCF_000795505.1_AZPAE13858
GCF_000795525.1	287	Proteobacteria	Pseudomonas	Pseudomonas aeruginosa	AZPAE13860	Scaffold		ftp://ftp.ncbi.nlm.nih.gov/genomes/all/GCF/000/795/525/GCF_000795525.1_AZPAE13860
GCF_000795535.1	287	Proteobacteria	Pseudomonas	Pseudomonas aeruginosa	AZPAE14716	Scaffold		ftp://ftp.ncbi.nlm.nih.gov/genomes/all/GCF/000/795/535/GCF_000795535.1_AZPAE14716
GCF_000795565.1	287	Proteobacteria	Pseudomonas	Pseudomonas aeruginosa	AZPAE13864	Scaffold		ftp://ftp.ncbi.nlm.nih.gov/genomes/all/GCF/000/795/565/GCF_000795565.1_AZPAE13864
GCF_000678915.1	1423529	Actinobacteria	Mycobacterium	Mycobacterium tuberculosis BTB10-422	BTB10-422	Scaffold		ftp://ftp.ncbi.nlm.nih.gov/genomes/all/GCF/000/678/915/GCF_000678915.1_Myco_tube_BTB10-422_V1
GCF_000678935.1	1423530	Actinobacteria	Mycobacterium	Mycobacterium tuberculosis BTB10-426	BTB10-426	Scaffold		ftp://ftp.ncbi.nlm.nih.gov/genomes/all/GCF/000/678/935/GCF_000678935.1_Myco_tube_BTB10-426_V1
GCF_000678955.1	1423531	Actinobacteria	Mycobacterium	Mycobacterium tuberculosis BTB10-472	BTB10-472	Scaffold		ftp://ftp.ncbi.nlm.nih.gov/genomes/all/GCF/000/678/955/GCF_000678955.1_Myco_tube_BTB10-472_V1
GCF_000678975.1	1423532	Actinobacteria	Mycobacterium	Mycobacterium tuberculosis BTB10-487	BTB10-487	Scaffold		ftp://ftp.ncbi.nlm.nih.gov/genomes/all/GCF/000/678/975/GCF_000678975.1_Myco_tube_BTB10-487_V1
GCF_000678995.1	1423533	Actinobacteria	Mycobacterium	Mycobacterium tuberculosis BTB11-001	BTB11-001	Scaffold		ftp://ftp.ncbi.nlm.nih.gov/genomes/all/GCF/000/678/995/GCF_000678995.1_Myco_tube_BTB11-001_V1
GCF_000679015.1	1423534	Actinobacteria	Mycobacterium	Mycobacterium tuberculosis BTB11-027	BTB11-027	Scaffold		ftp://ftp.ncbi.nlm.nih.gov/genomes/all/GCF/000/679/015/GCF_000679015.1_Myco_tube_BTB11-027_V1
GCF_000679035.1	1423535	Actinobacteria	Mycobacterium	Mycobacterium tuberculosis BTB11-047	BTB11-047	Scaffold		ftp://ftp.ncbi.nlm.nih.gov/genomes/all/GCF/000/679/035/GCF_000679035.1_Myco_tube_BTB11-047_V1
GCF_000679055.1	1423536	Actinobacteria	Mycobacterium	Mycobacterium tuberculosis BTB11-112	BTB11-112	Scaffold		ftp://ftp.ncbi.nlm.nih.gov/genomes/all/GCF/000/679/055/GCF_000679055.1_Myco_tube_BTB11-112_V1
GCF_000679075.1	1423537	Actinobacteria	Mycobacterium	Mycobacterium tuberculosis BTB11-133	BTB11-133	Scaffold		ftp://ftp.ncbi.nlm.nih.gov/genomes/all/GCF/000/679/075/GCF_000679075.1_Myco_tube_BTB11-133_V1
GCF_000679095.1	1423538	Actinobacteria	Mycobacterium	Mycobacterium tuberculosis BTB11-139	BTB11-139	Scaffold		ftp://ftp.ncbi.nlm.nih.gov/genomes/all/GCF/000/679/095/GCF_000679095.1_Myco_tube_BTB11-139_V1
GCF_000679115.1	1423539	Actinobacteria	Mycobacterium	Mycobacterium tuberculosis BTB11-160	BTB11-160	Scaffold		ftp://ftp.ncbi.nlm.nih.gov/genomes/all/GCF/000/679/115/GCF_000679115.1_Myco_tube_BTB11-160_V1
GCF_000679135.1	1423540	Actinobacteria	Mycobacterium	Mycobacterium tuberculosis BTB11-192	BTB11-192	Scaffold		ftp://ftp.ncbi.nlm.nih.gov/genomes/all/GCF/000/679/135/GCF_000679135.1_Myco_tube_BTB11-192_V1
GCF_000679155.1	1423541	Actinobacteria	Mycobacterium	Mycobacterium tuberculosis BTB11-195	BTB11-195	Scaffold		ftp://ftp.ncbi.nlm.nih.gov/genomes/all/GCF/000/679/155/GCF_000679155.1_Myco_tube_BTB11-195_V1
GCF_900023115.1	1313	Firmicutes	Streptococcus	Streptococcus pneumoniae	2842STDY5753537	Scaffold		ftp://ftp.ncbi.nlm.nih.gov/genomes/all/GCF/900/023/115/GCF_900023115.1_12754_1_68
GCF_900023125.1	1313	Firmicutes	Streptococcus	Streptococcus pneumoniae	2842STDY5753538	Scaffold		ftp://ftp.ncbi.nlm.nih.gov/genomes/all/GCF/900/023/125/GCF_900023125.1_12754_1_69
GCF_900023135.1	1313	Firmicutes	Streptococcus	Streptococcus pneumoniae	2842STDY5753582	Scaffold		ftp://ftp.ncbi.nlm.nih.gov/genomes/all/GCF/900/023/135/GCF_900023135.1_12754_2_17
GCF_900023145.1	1313	Firmicutes	Streptococcus	Streptococcus pneumoniae	2842STDY5753609	Scaffold		ftp://ftp.ncbi.nlm.nih.gov/genomes/all/GCF/900/023/145/GCF_900023145.1_12754_2_44
GCF_900023155.1	1313	Firmicutes	Streptococcus	Streptococcus pneumoniae	2842STDY5753614	Scaffold		ftp://ftp.ncbi.nlm.nih.gov/genomes/all/GCF/900/023/155/GCF_900023155.1_12754_2_49
GCF_900023165.1	1313	Firmicutes	Streptococcus	Streptococcus pneumoniae	2842STDY5753667	Scaffold		ftp://ftp.ncbi.nlm.nih.gov/genomes/all/GCF/900/023/165/GCF_900023165.1_12754_3_6
GCF_900023175.1	1313	Firmicutes	Streptococcus	Streptococcus pneumoniae	2842STDY5753680	Scaffold		ftp://ftp.ncbi.nlm.nih.gov/genomes/all/GCF/900/023/175/GCF_900023175.1_12754_3_19
GCF_900023185.1	1313	Firmicutes	Streptococcus	Streptococcus pneumoniae	2842STDY5753701	Scaffold		ftp://ftp.ncbi.nlm.nih.gov/genomes/all/GCF/900/023/185/GCF_900023185.1_12754_3_40
GCF_900023195.1	1313	Firmicutes	Streptococcus	Streptococcus pneumoniae	2842STDY5753702	Scaffold		ftp://ftp.ncbi.nlm.nih.gov/genomes/all/GCF/900/023/195/GCF_900023195.1_12754_3_41
GCF_900023205.1	1313	Firmicutes	Streptococcus	Streptococcus pneumoniae	2842STDY5753720	Scaffold		ftp://ftp.ncbi.nlm.nih.gov/genomes/all/GCF/900/023/205/GCF_900023205.1_12754_3_59
GCF_900023215.1	1313	Firmicutes	Streptococcus	Streptococcus pneumoniae	2842STDY5753738	Scaffold		ftp://ftp.ncbi.nlm.nih.gov/genomes/all/GCF/900/023/215/GCF_900023215.1_12754_3_77
GCF_900023225.1	1313	Firmicutes	Streptococcus	Streptococcus pneumoniae	2842STDY5753770	Scaffold		ftp://ftp.ncbi.nlm.nih.gov/genomes/all/GCF/900/023/225/GCF_900023225.1_12754_4_13
GCF_900023235.1	1313	Firmicutes	Streptococcus	Streptococcus pneumoniae	2842STDY5753796	Scaffold		ftp://ftp.ncbi.nlm.nih.gov/genomes/all/GCF/900/023/235/GCF_900023235.1_12754_4_39
GCF_900023245.1	1313	Firmicutes	Streptococcus	Streptococcus pneumoniae	2842STDY5881904	Scaffold		ftp://ftp.ncbi.nlm.nih.gov/genomes/all/GCF/900/023/245/GCF_900023245.1_14412_3_22
GCF_900023265.1	1313	Firmicutes	Streptococcus	Streptococcus pneumoniae	2842STDY5644502	Scaffold		ftp://ftp.ncbi.nlm.nih.gov/genomes/all/GCF/900/023/265/GCF_900023265.1_11860_7_82
GCF_900023275.1	1313	Firmicutes	Streptococcus	Streptococcus pneumoniae	2842STDY5644536	Scaffold		ftp://ftp.ncbi.nlm.nih.gov/genomes/all/GCF/900/023/275/GCF_900023275.1_11860_8_20
GCF_001090945.1	1313	Firmicutes	Streptococcus	Streptococcus pneumoniae	23F	Scaffold		ftp://ftp.ncbi.nlm.nih.gov/genomes/all/GCF/001/090/945/GCF_001090945.1_6630_2_15
GCF_001090965.1	90370	Proteobacteria	Salmonella	Salmonella enterica subsp. enterica serovar Typhi	2010-021566	Scaffold		ftp://ftp.ncbi.nlm.nih.gov/genomes/all/GCF/001/090/965/GCF_001090965.1_9870_8_51
GCF_001090985.1	1313	Firmicutes	Streptococcus	Streptococcus pneumoniae	SMRU2691	Scaffold		ftp://ftp.ncbi.nlm.nih.gov/genomes/all/GCF/001/090/985/GCF_001090985.1_6938_7_3
GCF_001091005.1	487	Proteobacteria	Neisseria	Neisseria meningitidis	NM3128	Scaffold		ftp://ftp.ncbi.nlm.nih.gov/genomes/all/GCF/001/091/005/GCF_001091005.1_6731_8_3
GCF_001091025.1	1313	Firmicutes	Streptococcus	Streptococcus pneumoniae	SMRU2919	Scaffold		ftp://ftp.ncbi.nlm.nih.gov/genomes/all/GCF/001/091/025/GCF_001091025.1_7004_8_87
GCF_001091045.1	1313	Firmicutes	Streptococcus	Streptococcus pneumoniae	SMRU2138	Contig		ftp://ftp.ncbi.nlm.nih.gov/genomes/all/GCF/001/091/045/GCF_001091045.1_6925_4_2
GCF_001091065.1	28152	Proteobacteria	Yersinia	Yersinia kristensenii	FCF221	Scaffold		ftp://ftp.ncbi.nlm.nih.gov/genomes/all/GCF/001/091/065/GCF_001091065.1_4821_5_4
GCF_001091085.1	1313	Firmicutes	Streptococcus	Streptococcus pneumoniae	R34-3059	Contig		ftp://ftp.ncbi.nlm.nih.gov/genomes/all/GCF/001/091/085/GCF_001091085.1_6925_2_78
GCF_001091105.1	90370	Proteobacteria	Salmonella	Salmonella enterica subsp. enterica serovar Typhi	E01-0407	Scaffold		ftp://ftp.ncbi.nlm.nih.gov/genomes/all/GCF/001/091/105/GCF_001091105.1_10593_2_60
GCF_001091125.1	1313	Firmicutes	Streptococcus	Streptococcus pneumoniae	6B	Contig		ftp://ftp.ncbi.nlm.nih.gov/genomes/all/GCF/001/091/125/GCF_001091125.1_9803_8_62
GCF_001091145.1	1313	Firmicutes	Streptococcus	Streptococcus pneumoniae	GL3032	Contig		ftp://ftp.ncbi.nlm.nih.gov/genomes/all/GCF/001/091/145/GCF_001091145.1_7622_3_87
GCF_001091165.1	1313	Firmicutes	Streptococcus	Streptococcus pneumoniae	SMRU2126	Contig		ftp://ftp.ncbi.nlm.nih.gov/genomes/all/GCF/001/091/165/GCF_001091165.1_6925_3_14
GCF_001024955.1	287	Proteobacteria	Pseudomonas	Pseudomonas aeruginosa	Pae_CF67.05o	Scaffold		ftp://ftp.ncbi.nlm.nih.gov/genomes/all/GCF/001/024/955/GCF_001024955.1_ASM102495v1
GCF_001025385.1	1352	Firmicutes	Enterococcus	Enterococcus faecium	KACC16100	Contig		ftp://ftp.ncbi.nlm.nih.gov/genomes/all/GCF/001/025/385/GCF_001025385.1_ASM102538v1
GCF_001025945.1	1351781	Proteobacteria	Neisseria	Neisseria gonorrhoeae ATL_2011_01_05	ATL_2011_01_05	Contig		ftp://ftp.ncbi.nlm.nih.gov/genomes/all/GCF/001/025/945/GCF_001025945.1_ASM102594v1
GCF_001026185.1	1352515	Proteobacteria	Neisseria	Neisseria gonorrhoeae SK28355	SK28355	Contig		ftp://ftp.ncbi.nlm.nih.gov/genomes/all/GCF/001/026/185/GCF_001026185.1_ASM102618v1
GCF_001026465.1	1351806	Proteobacteria	Neisseria	Neisseria gonorrhoeae MU_NG14	MU_NG14	Contig		ftp://ftp.ncbi.nlm.nih.gov/genomes/all/GCF/001/026/465/GCF_001026465.1_ASM102646v1
GCF_001026765.1	46170	Firmicutes	Staphylococcus	Staphylococcus aureus subsp. aureus	B6	Contig		ftp://ftp.ncbi.nlm.nih.gov/genomes/all/GCF/001/026/765/GCF_001026765.1_ASM102676v1
GCF_001027125.1	1639	Firmicutes	Listeria	Listeria monocytogenes	L2625	Complete Genome		ftp://ftp.ncbi.nlm.nih.gov/genomes/all/GCF/001/027/125/GCF_001027125.1_ASM102712v1
GCF_001027695.1	44283	Proteobacteria	Pasteurella	Pasteurella multocida subsp. multocida	TX1	Contig		ftp://ftp.ncbi.nlm.nih.gov/genomes/all/GCF/001/027/695/GCF_001027695.1_ASM102769v1
GCF_001027965.1	303	Proteobacteria	Pseudomonas	Pseudomonas putida	SF1	Contig		ftp://ftp.ncbi.nlm.nih.gov/genomes/all/GCF/001/027/965/GCF_001027965.1_ASM102796v1
GCF_001028315.1	1409926	Proteobacteria	Acinetobacter	Acinetobacter baumannii MRSN 58	MRSN 58	Contig		ftp://ftp.ncbi.nlm.nih.gov/genomes/all/GCF/001/028/315/GCF_001028315.1_gdodcwi05_v01
GCF_900132605.1	1185650	Actinobacteria	Mycobacteroides	Mycobacteroides abscessus subsp. abscessus	888	Scaffold		ftp://ftp.ncbi.nlm.nih.gov/genomes/all/GCF/900/132/605/GCF_900132605.1_11893_6_50
GCF_900132615.1	1185650	Actinobacteria	Mycobacteroides	Mycobacteroides abscessus subsp. abscessus	341	Contig		ftp://ftp.ncbi.nlm.nih.gov/genomes/all/GCF/900/132/615/GCF_900132615.1_10250_1_1
GCF_900132625.1	1185650	Actinobacteria	Mycobacteroides	Mycobacteroides abscessus subsp. abscessus	1087	Scaffold		ftp://ftp.ncbi.nlm.nih.gov/genomes/all/GCF/900/132/625/GCF_900132625.1_12082_5_70
GCF_900132635.1	1962118	Actinobacteria	Mycobacteroides	Mycobacteroides abscessus subsp. massiliense	1117	Scaffold		ftp://ftp.ncbi.nlm.nih.gov/genomes/all/GCF/900/132/635/GCF_900132635.1_12163_2_77
GCF_900132655.1	1185650	Actinobacteria	Mycobacteroides	Mycobacteroides abscessus subsp. abscessus	353	Contig		ftp://ftp.ncbi.nlm.nih.gov/genomes/all/GCF/900/132/655/GCF_900132655.1_10250_1_13
GCF_900132665.1	1185650	Actinobacteria	Mycobacteroides	Mycobacteroides abscessus subsp. abscessus	355	Contig		ftp://ftp.ncbi.nlm.nih.gov/genomes/all/GCF/900/132/665/GCF_900132665.1_10250_1_15
GCF_900132675.1	1185650	Actinobacteria	Mycobacteroides	Mycobacteroides abscessus subsp. abscessus	357	Contig		ftp://ftp.ncbi.nlm.nih.gov/genomes/all/GCF/900/132/675/GCF_900132675.1_10250_1_17
GCF_900132685.1	1185650	Actinobacteria	Mycobacteroides	Mycobacteroides abscessus subsp. abscessus	358	Contig		ftp://ftp.ncbi.nlm.nih.gov/genomes/all/GCF/900/132/685/GCF_900132685.1_10250_1_18
GCF_900132695.1	1962118	Actinobacteria	Mycobacteroides	Mycobacteroides abscessus subsp. massiliense	356	Contig		ftp://ftp.ncbi.nlm.nih.gov/genomes/all/GCF/900/132/695/GCF_900132695.1_10250_1_16
GCF_900132705.1	1962118	Actinobacteria	Mycobacteroides	Mycobacteroides abscessus subsp. massiliense	359	Contig		ftp://ftp.ncbi.nlm.nih.gov/genomes/all/GCF/900/132/705/GCF_900132705.1_10250_1_19
GCF_900132715.1	319705	Actinobacteria	Mycobacteroides	Mycobacteroides abscessus subsp. bolletii	342	Contig		ftp://ftp.ncbi.nlm.nih.gov/genomes/all/GCF/900/132/715/GCF_900132715.1_10250_1_2
GCF_000515935.1	1398985	Proteobacteria	Acinetobacter	Acinetobacter baumannii UH8407	UH8407	Contig		ftp://ftp.ncbi.nlm.nih.gov/genomes/all/GCF/000/515/935/GCF_000515935.1_gabuh8407_v01
GCF_000515955.1	1398986	Proteobacteria	Acinetobacter	Acinetobacter baumannii UH8707	UH8707	Contig		ftp://ftp.ncbi.nlm.nih.gov/genomes/all/GCF/000/515/955/GCF_000515955.1_gabuh8707_v01
GCF_000515975.1	1398987	Proteobacteria	Acinetobacter	Acinetobacter baumannii UH8807	UH8807	Contig		ftp://ftp.ncbi.nlm.nih.gov/genomes/all/GCF/000/515/975/GCF_000515975.1_gabuh8807_v01
GCF_000515995.2	1398989	Proteobacteria	Acinetobacter	Acinetobacter baumannii UH9007	UH9007	Contig		ftp://ftp.ncbi.nlm.nih.gov/genomes/all/GCF/000/515/995/GCF_000515995.2_gabuh9007_v01
GCF_000516015.1	1398990	Proteobacteria	Acinetobacter	Acinetobacter baumannii UH9707	UH9707	Contig		ftp://ftp.ncbi.nlm.nih.gov/genomes/all/GCF/000/516/015/GCF_000516015.1_gabuh9707_v01
GCF_000516035.1	1398991	Proteobacteria	Acinetobacter	Acinetobacter baumannii UH9907	UH9907	Contig		ftp://ftp.ncbi.nlm.nih.gov/genomes/all/GCF/000/516/035/GCF_000516035.1_gabuh9907_v01
GCF_000516055.1	1398969	Proteobacteria	Acinetobacter	Acinetobacter baumannii UH2907	UH2907	Contig		ftp://ftp.ncbi.nlm.nih.gov/genomes/all/GCF/000/516/055/GCF_000516055.1_gabuh2907_v01
GCF_000516075.1	1398968	Proteobacteria	Acinetobacter	Acinetobacter baumannii UH2707	UH2707	Contig		ftp://ftp.ncbi.nlm.nih.gov/genomes/all/GCF/000/516/075/GCF_000516075.1_gabuh2707_v01
GCF_000516095.1	1398991	Proteobacteria	Acinetobacter	Acinetobacter baumannii UH9907	UH9907	Contig		ftp://ftp.ncbi.nlm.nih.gov/genomes/all/GCF/000/516/095/GCF_000516095.1_gabuh99pb_v01
GCF_000516115.1	1398949	Proteobacteria	Acinetobacter	Acinetobacter baumannii UH10707	UH10707	Contig		ftp://ftp.ncbi.nlm.nih.gov/genomes/all/GCF/000/516/115/GCF_000516115.1_gabuh107pb_v01
GCF_000516135.1	1398971	Proteobacteria	Acinetobacter	Acinetobacter baumannii UH5107	UH5107	Contig		ftp://ftp.ncbi.nlm.nih.gov/genomes/all/GCF/000/516/135/GCF_000516135.1_gabuh5107_v01
GCF_000516155.1	1398972	Proteobacteria	Acinetobacter	Acinetobacter baumannii UH5207	UH5207	Contig		ftp://ftp.ncbi.nlm.nih.gov/genomes/all/GCF/000/516/155/GCF_000516155.1_gabuh5207_v01
GCF_000516175.1	1398973	Proteobacteria	Acinetobacter	Acinetobacter baumannii UH5307	UH5307	Contig		ftp://ftp.ncbi.nlm.nih.gov/genomes/all/GCF/000/516/175/GCF_000516175.1_gabuh5307_v01
GCF_000356565.1	1116177	Proteobacteria	Escherichia	Escherichia coli P0304816.1	P0304816.1	Contig		ftp://ftp.ncbi.nlm.nih.gov/genomes/all/GCF/000/356/565/GCF_000356565.1_ASM35656v1
GCF_000356805.2	1116074	Proteobacteria	Escherichia	Escherichia coli P0302293.3	P0302293.3	Contig		ftp://ftp.ncbi.nlm.nih.gov/genomes/all/GCF/000/356/805/GCF_000356805.2_ASM35680v2
GCF_000357225.2	1116041	Proteobacteria	Escherichia	Escherichia coli P0299438.6	P0299438.6	Contig		ftp://ftp.ncbi.nlm.nih.gov/genomes/all/GCF/000/357/225/GCF_000357225.2_ASM35722v2
GCF_000357465.2	1125648	Proteobacteria	Escherichia	Escherichia coli P0299483.1	P0299483.1	Contig		ftp://ftp.ncbi.nlm.nih.gov/genomes/all/GCF/000/357/465/GCF_000357465.2_ASM35746v2
GCF_000357765.2	1116154	Proteobacteria	Escherichia	Escherichia coli P0302308.2	P0302308.2	Contig		ftp://ftp.ncbi.nlm.nih.gov/genomes/all/GCF/000/357/765/GCF_000357765.2_ASM35776v2
GCF_000358005.2	1116088	Proteobacteria	Escherichia	Escherichia coli P0305260.15	P0305260.15	Contig		ftp://ftp.ncbi.nlm.nih.gov/genomes/all/GCF/000/358/005/GCF_000358005.2_ASM35800v2
GCF_000358395.2	1116169	Proteobacteria	Escherichia	Escherichia coli P0304777.8	P0304777.8	Contig		ftp://ftp.ncbi.nlm.nih.gov/genomes/all/GCF/000/358/395/GCF_000358395.2_ASM35839v2
GCF_000358635.2	1116090	Proteobacteria	Escherichia	Escherichia coli p0305293.2	p0305293.2	Contig		ftp://ftp.ncbi.nlm.nih.gov/genomes/all/GCF/000/358/635/GCF_000358635.2_ASM35863v2
GCF_000359125.1	1297570	Proteobacteria	Mesorhizobium	Mesorhizobium sp. STM 4661	STM 4661	Contig		ftp://ftp.ncbi.nlm.nih.gov/genomes/all/GCF/000/359/125/GCF_000359125.1_ASM35912v1
GCF_000359405.1	1294039	Actinobacteria	Tropheryma	Tropheryma whipplei str. Bcu26	Bcu26	Contig		ftp://ftp.ncbi.nlm.nih.gov/genomes/all/GCF/000/359/405/GCF_000359405.1_ASM35940v1
GCF_000359725.1	1293574	Proteobacteria	Acinetobacter	Acinetobacter baumannii 48055	48055	Contig		ftp://ftp.ncbi.nlm.nih.gov/genomes/all/GCF/000/359/725/GCF_000359725.1_AB48055
GCF_000360065.1	1157008	Firmicutes	Staphylococcus	Staphylococcus aureus M0060	M0060	Scaffold		ftp://ftp.ncbi.nlm.nih.gov/genomes/all/GCF/000/360/065/GCF_000360065.1_Stap_aure_M0060_V1
GCF_000360305.1	1158513	Firmicutes	Staphylococcus	Staphylococcus aureus M0177	M0177	Scaffold		ftp://ftp.ncbi.nlm.nih.gov/genomes/all/GCF/000/360/305/GCF_000360305.1_Stap_aure_M0177_V1
GCF_000360525.1	1157018	Firmicutes	Staphylococcus	Staphylococcus aureus M0239	M0239	Scaffold		ftp://ftp.ncbi.nlm.nih.gov/genomes/all/GCF/000/360/525/GCF_000360525.1_Stap_aure_M0239_V1
GCF_000360945.1	1157026	Firmicutes	Staphylococcus	Staphylococcus aureus M0364	M0364	Scaffold		ftp://ftp.ncbi.nlm.nih.gov/genomes/all/GCF/000/360/945/GCF_000360945.1_Stap_aure_M0364_V1
GCF_000361305.1	1157034	Firmicutes	Staphylococcus	Staphylococcus aureus M0489	M0489	Scaffold		ftp://ftp.ncbi.nlm.nih.gov/genomes/all/GCF/000/361/305/GCF_000361305.1_Stap_aure_M0489_V1
GCF_000361885.1	1213725	Firmicutes	Staphylococcus	Staphylococcus aureus M0695	M0695	Scaffold		ftp://ftp.ncbi.nlm.nih.gov/genomes/all/GCF/000/361/885/GCF_000361885.1_Stap_aure_M0695_V1
GCF_002513195.1	562	Proteobacteria	Escherichia	Escherichia coli	MOD1-EC6515	Contig		ftp://ftp.ncbi.nlm.nih.gov/genomes/all/GCF/002/513/195/GCF_002513195.1_ASM251319v1
GCF_002513215.1	562	Proteobacteria	Escherichia	Escherichia coli	MOD1-EC6508	Contig		ftp://ftp.ncbi.nlm.nih.gov/genomes/all/GCF/002/513/215/GCF_002513215.1_ASM251321v1
GCF_002513235.1	562	Proteobacteria	Escherichia	Escherichia coli	MOD1-EC6507	Contig		ftp://ftp.ncbi.nlm.nih.gov/genomes/all/GCF/002/513/235/GCF_002513235.1_ASM251323v1
GCF_002513265.1	562	Proteobacteria	Escherichia	Escherichia coli	MOD1-EC6505	Contig		ftp://ftp.ncbi.nlm.nih.gov/genomes/all/GCF/002/513/265/GCF_002513265.1_ASM251326v1
GCF_002513275.1	562	Proteobacteria	Escherichia	Escherichia coli	MOD1-EC6502	Contig		ftp://ftp.ncbi.nlm.nih.gov/genomes/all/GCF/002/513/275/GCF_002513275.1_ASM251327v1
GCF_002513305.1	562	Proteobacteria	Escherichia	Escherichia coli	MOD1-EC6497	Contig		ftp://ftp.ncbi.nlm.nih.gov/genomes/all/GCF/002/513/305/GCF_002513305.1_ASM251330v1
GCF_002513315.1	562	Proteobacteria	Escherichia	Escherichia coli	MOD1-EC6495	Contig		ftp://ftp.ncbi.nlm.nih.gov/genomes/all/GCF/002/513/315/GCF_002513315.1_ASM251331v1
GCF_002513335.1	562	Proteobacteria	Escherichia	Escherichia coli	MOD1-EC6494	Contig		ftp://ftp.ncbi.nlm.nih.gov/genomes/all/GCF/002/513/335/GCF_002513335.1_ASM251333v1
GCF_002513355.1	562	Proteobacteria	Escherichia	Escherichia coli	MOD1-EC6492	Contig		ftp://ftp.ncbi.nlm.nih.gov/genomes/all/GCF/002/513/355/GCF_002513355.1_ASM251335v1
GCF_002513385.1	562	Proteobacteria	Escherichia	Escherichia coli	MOD1-EC6490	Contig		ftp://ftp.ncbi.nlm.nih.gov/genomes/all/GCF/002/513/385/GCF_002513385.1_ASM251338v1
GCF_002513395.1	562	Proteobacteria	Escherichia	Escherichia coli	MOD1-EC6489	Contig		ftp://ftp.ncbi.nlm.nih.gov/genomes/all/GCF/002/513/395/GCF_002513395.1_ASM251339v1
GCF_002513415.1	562	Proteobacteria	Escherichia	Escherichia coli	MOD1-EC6486	Contig		ftp://ftp.ncbi.nlm.nih.gov/genomes/all/GCF/002/513/415/GCF_002513415.1_ASM251341v1
GCF_002513435.1	562	Proteobacteria	Escherichia	Escherichia coli	MOD1-EC6484	Contig		ftp://ftp.ncbi.nlm.nih.gov/genomes/all/GCF/002/513/435/GCF_002513435.1_ASM251343v1
GCF_002513455.1	562	Proteobacteria	Escherichia	Escherichia coli	MOD1-EC6480	Contig		ftp://ftp.ncbi.nlm.nih.gov/genomes/all/GCF/002/513/455/GCF_002513455.1_ASM251345v1
GCF_002513485.1	562	Proteobacteria	Escherichia	Escherichia coli	MOD1-EC6444	Contig		ftp://ftp.ncbi.nlm.nih.gov/genomes/all/GCF/002/513/485/GCF_002513485.1_ASM251348v1
GCF_002513495.1	562	Proteobacteria	Escherichia	Escherichia coli	MOD1-EC6443	Contig		ftp://ftp.ncbi.nlm.nih.gov/genomes/all/GCF/002/513/495/GCF_002513495.1_ASM251349v1
GCF_002513525.1	562	Proteobacteria	Escherichia	Escherichia coli	MOD1-EC6442	Contig		ftp://ftp.ncbi.nlm.nih.gov/genomes/all/GCF/002/513/525/GCF_002513525.1_ASM251352v1
GCF_002513535.1	562	Proteobacteria	Escherichia	Escherichia coli	MOD1-EC6441	Contig		ftp://ftp.ncbi.nlm.nih.gov/genomes/all/GCF/002/513/535/GCF_002513535.1_ASM251353v1
GCF_002513555.1	562	Proteobacteria	Escherichia	Escherichia coli	MOD1-EC6437	Contig		ftp://ftp.ncbi.nlm.nih.gov/genomes/all/GCF/002/513/555/GCF_002513555.1_ASM251355v1
GCF_002513565.1	562	Proteobacteria	Escherichia	Escherichia coli	MOD1-EC6430	Contig		ftp://ftp.ncbi.nlm.nih.gov/genomes/all/GCF/002/513/565/GCF_002513565.1_ASM251356v1
GCF_002513605.1	562	Proteobacteria	Escherichia	Escherichia coli	MOD1-EC6428	Contig		ftp://ftp.ncbi.nlm.nih.gov/genomes/all/GCF/002/513/605/GCF_002513605.1_ASM251360v1
GCF_002154895.1	1940789	Firmicutes	Lactococcus	Lactococcus petauri	159469	Contig		ftp://ftp.ncbi.nlm.nih.gov/genomes/all/GCF/002/154/895/GCF_002154895.1_ASM215489v1
GCF_002154915.1	287	Proteobacteria	Pseudomonas	Pseudomonas aeruginosa	SCH_ABX19	Contig		ftp://ftp.ncbi.nlm.nih.gov/genomes/all/GCF/002/154/915/GCF_002154915.1_ASM215491v1
GCF_002154925.1	562	Proteobacteria	Escherichia	Escherichia coli	SJRP/Ec42698	Contig		ftp://ftp.ncbi.nlm.nih.gov/genomes/all/GCF/002/154/925/GCF_002154925.1_ASM215492v1
GCF_002154935.1	550	Proteobacteria	Enterobacter	Enterobacter cloacae	SJRP/Ec13	Contig		ftp://ftp.ncbi.nlm.nih.gov/genomes/all/GCF/002/154/935/GCF_002154935.1_ASM215493v1
GCF_002154965.1	487	Proteobacteria	Neisseria	Neisseria meningitidis	TUR	Contig		ftp://ftp.ncbi.nlm.nih.gov/genomes/all/GCF/002/154/965/GCF_002154965.1_ASM215496v1
GCF_002154975.1	487	Proteobacteria	Neisseria	Neisseria meningitidis	CHA	Contig		ftp://ftp.ncbi.nlm.nih.gov/genomes/all/GCF/002/154/975/GCF_002154975.1_ASM215497v1
GCF_002155005.1	561879	Firmicutes	Bacillus	Bacillus safensis	Bcs96	Contig		ftp://ftp.ncbi.nlm.nih.gov/genomes/all/GCF/002/155/005/GCF_002155005.1_ASM215500v1
GCF_002155015.1	562	Proteobacteria	Escherichia	Escherichia coli	WCHEC050604	Scaffold		ftp://ftp.ncbi.nlm.nih.gov/genomes/all/GCF/002/155/015/GCF_002155015.1_ASM215501v1
GCF_002155045.1	1963032	Firmicutes	Bacillus	Bacillus intestinalis	AS2	Scaffold		ftp://ftp.ncbi.nlm.nih.gov/genomes/all/GCF/002/155/045/GCF_002155045.1_ASM215504v1
GCF_002155105.1	1955060	Firmicutes	Sedimentibacter	Sedimentibacter sp. SX930	SX930	Contig		ftp://ftp.ncbi.nlm.nih.gov/genomes/all/GCF/002/155/105/GCF_002155105.1_ASM215510v1
GCF_002155125.1	562	Proteobacteria	Escherichia	Escherichia coli	Ec56AC1	Contig		ftp://ftp.ncbi.nlm.nih.gov/genomes/all/GCF/002/155/125/GCF_002155125.1_ASM215512v1
GCF_002155145.1	698828	Proteobacteria	Kushneria	Kushneria konosiri	X49	Complete Genome		ftp://ftp.ncbi.nlm.nih.gov/genomes/all/GCF/002/155/145/GCF_002155145.1_ASM215514v1
GCF_002155185.1	1932668	Cyanobacteria	Nostoc	Nostoc sp. RF31Y	RF31Y	Scaffold		ftp://ftp.ncbi.nlm.nih.gov/genomes/all/GCF/002/155/185/GCF_002155185.1_ASM215518v1
GCF_002155195.1	562	Proteobacteria	Escherichia	Escherichia coli	SJRP/Ec42664	Contig		ftp://ftp.ncbi.nlm.nih.gov/genomes/all/GCF/002/155/195/GCF_002155195.1_ASM215519v1
GCF_002155205.1	562	Proteobacteria	Escherichia	Escherichia coli	SJRP/Ec42694	Contig		ftp://ftp.ncbi.nlm.nih.gov/genomes/all/GCF/002/155/205/GCF_002155205.1_ASM215520v1
GCF_002751695.1	573	Proteobacteria	Klebsiella	Klebsiella pneumoniae	CF10728	Scaffold		ftp://ftp.ncbi.nlm.nih.gov/genomes/all/GCF/002/751/695/GCF_002751695.1_ASM275169v1
GCF_002751705.1	573	Proteobacteria	Klebsiella	Klebsiella pneumoniae	A1502	Scaffold		ftp://ftp.ncbi.nlm.nih.gov/genomes/all/GCF/002/751/705/GCF_002751705.1_ASM275170v1
GCF_002751715.1	573	Proteobacteria	Klebsiella	Klebsiella pneumoniae	A1674	Scaffold		ftp://ftp.ncbi.nlm.nih.gov/genomes/all/GCF/002/751/715/GCF_002751715.1_ASM275171v1
GCF_002751755.1	573	Proteobacteria	Klebsiella	Klebsiella pneumoniae	A1771	Scaffold		ftp://ftp.ncbi.nlm.nih.gov/genomes/all/GCF/002/751/755/GCF_002751755.1_ASM275175v1
GCF_002751765.1	1590	Firmicutes	Lactobacillus	Lactobacillus plantarum	RI-029	Contig		ftp://ftp.ncbi.nlm.nih.gov/genomes/all/GCF/002/751/765/GCF_002751765.1_ASM275176v1
GCF_002751785.1	573	Proteobacteria	Klebsiella	Klebsiella pneumoniae	A1760	Scaffold		ftp://ftp.ncbi.nlm.nih.gov/genomes/all/GCF/002/751/785/GCF_002751785.1_ASM275178v1
GCF_002751815.1	1296536	Proteobacteria	Enterobacter	Enterobacter hormaechei subsp. xiangfangensis	ECLO_616294_SO	Contig		ftp://ftp.ncbi.nlm.nih.gov/genomes/all/GCF/002/751/815/GCF_002751815.1_ASM275181v1
GCF_002751835.1	550	Proteobacteria	Enterobacter	Enterobacter cloacae	ECLO_716754_SO	Contig		ftp://ftp.ncbi.nlm.nih.gov/genomes/all/GCF/002/751/835/GCF_002751835.1_ASM275183v1
GCF_002751855.1	1589	Firmicutes	Lactobacillus	Lactobacillus pentosus	RI-031	Contig		ftp://ftp.ncbi.nlm.nih.gov/genomes/all/GCF/002/751/855/GCF_002751855.1_ASM275185v1
GCF_002751875.1	2047749	Proteobacteria	Oceaniglobus	Oceaniglobus indicus	1-19b	Contig		ftp://ftp.ncbi.nlm.nih.gov/genomes/all/GCF/002/751/875/GCF_002751875.1_ASM275187v1
GCF_002751885.1	492670	Firmicutes	Bacillus	Bacillus velezensis	FTC01	Scaffold		ftp://ftp.ncbi.nlm.nih.gov/genomes/all/GCF/002/751/885/GCF_002751885.1_ASM275188v1
GCF_002751935.1	1907431	Proteobacteria	Serratia	Serratia sp. OLMTLW26	OLMTLW26	Contig		ftp://ftp.ncbi.nlm.nih.gov/genomes/all/GCF/002/751/935/GCF_002751935.1_ASM275193v1
GCF_002751955.1	1907195	Proteobacteria	Serratia	Serratia sp. OLLOLW30	OLLOLW30	Contig		ftp://ftp.ncbi.nlm.nih.gov/genomes/all/GCF/002/751/955/GCF_002751955.1_ASM275195v1
GCF_002751965.1	1421	Firmicutes	Lysinibacillus	Lysinibacillus sphaericus	KU skv2 1	Contig		ftp://ftp.ncbi.nlm.nih.gov/genomes/all/GCF/002/751/965/GCF_002751965.1_ASM275196v1
GCF_002751995.1	1912594	Proteobacteria	Erwinia	Erwinia sp. OLCASP19	OLCASP19	Contig		ftp://ftp.ncbi.nlm.nih.gov/genomes/all/GCF/002/751/995/GCF_002751995.1_ASM275199v1
GCF_002752015.1	1912595	Proteobacteria	Erwinia	Erwinia sp. OLMTSP26	OLMTSP26	Contig		ftp://ftp.ncbi.nlm.nih.gov/genomes/all/GCF/002/752/015/GCF_002752015.1_ASM275201v1
GCF_002752025.1	1912596	Proteobacteria	Erwinia	Erwinia sp. OLMDSP33	OLMDSP33	Contig		ftp://ftp.ncbi.nlm.nih.gov/genomes/all/GCF/002/752/025/GCF_002752025.1_ASM275202v1
GCF_002752055.1	1912096	Proteobacteria	Erwinia	Erwinia sp. OLSSP12	OLSSP12	Contig		ftp://ftp.ncbi.nlm.nih.gov/genomes/all/GCF/002/752/055/GCF_002752055.1_ASM275205v1
GCF_002752075.1	1912857	Proteobacteria	Erwinia	Erwinia sp. OLTSP20	OLTSP20	Contig		ftp://ftp.ncbi.nlm.nih.gov/genomes/all/GCF/002/752/075/GCF_002752075.1_ASM275207v1
GCF_002752085.1	1914907	Proteobacteria	Serratia	Serratia sp. OLBL1	OLBL1	Contig		ftp://ftp.ncbi.nlm.nih.gov/genomes/all/GCF/002/752/085/GCF_002752085.1_ASM275208v1
GCF_000601275.1	1444077	Proteobacteria	Escherichia	Escherichia coli 1-110-08_S1_C2	1-110-08_S1_C2	Contig		ftp://ftp.ncbi.nlm.nih.gov/genomes/all/GCF/000/601/275/GCF_000601275.1_ASM60127v1
GCF_000601295.1	1444104	Proteobacteria	Escherichia	Escherichia coli 1-110-08_S1_C3	1-110-08_S1_C3	Contig		ftp://ftp.ncbi.nlm.nih.gov/genomes/all/GCF/000/601/295/GCF_000601295.1_ASM60129v1
GCF_000601315.1	1444049	Proteobacteria	Escherichia	Escherichia coli 1-110-08_S1_C1	1-110-08_S1_C1	Contig		ftp://ftp.ncbi.nlm.nih.gov/genomes/all/GCF/000/601/315/GCF_000601315.1_ASM60131v1
GCF_000601335.1	1444190	Proteobacteria	Escherichia	Escherichia coli 1-110-08_S3_C3	1-110-08_S3_C3	Contig		ftp://ftp.ncbi.nlm.nih.gov/genomes/all/GCF/000/601/335/GCF_000601335.1_ASM60133v1
GCF_000601355.1	1444215	Proteobacteria	Escherichia	Escherichia coli 1-110-08_S4_C1	1-110-08_S4_C1	Contig		ftp://ftp.ncbi.nlm.nih.gov/genomes/all/GCF/000/601/355/GCF_000601355.1_ASM60135v1
GCF_000601395.1	1054959	Proteobacteria	Salmonella	Salmonella enterica subsp. enterica serovar Heidelberg str. N1536	N1536	Contig		ftp://ftp.ncbi.nlm.nih.gov/genomes/all/GCF/000/601/395/GCF_000601395.1_SEEH1536_1.0
GCF_000601415.1	1128966	Proteobacteria	Salmonella	Salmonella enterica subsp. enterica serovar Heidelberg str. 29169	29169	Contig		ftp://ftp.ncbi.nlm.nih.gov/genomes/all/GCF/000/601/415/GCF_000601415.1_CFSAN000309_01.0
GCF_000601455.1	1403537	Firmicutes	Fervidicella	Fervidicella metallireducens AeB	AeB	Contig	representative genome	ftp://ftp.ncbi.nlm.nih.gov/genomes/all/GCF/000/601/455/GCF_000601455.1_Fervidicella_assembly
GCF_000601485.1	1192034	Proteobacteria	Chondromyces	Chondromyces apiculatus DSM 436	DSM 436	Contig	representative genome	ftp://ftp.ncbi.nlm.nih.gov/genomes/all/GCF/000/601/485/GCF_000601485.1_Chondromyces_apiculatus_DSM_436_genome_assembly
GCF_000601505.1	1417130	Firmicutes	Staphylococcus	Staphylococcus aureus F12926_081012	F12926_081012	Contig		ftp://ftp.ncbi.nlm.nih.gov/genomes/all/GCF/000/601/505/GCF_000601505.1_Stap_aure_F12926_081012_V1
GCF_000601525.1	1417131	Firmicutes	Staphylococcus	Staphylococcus aureus F16104	F16104	Contig		ftp://ftp.ncbi.nlm.nih.gov/genomes/all/GCF/000/601/525/GCF_000601525.1_Stap_aure_F16104_V1
GCF_002248875.1	621	Proteobacteria	Shigella	Shigella boydii	ECH+06	Contig		ftp://ftp.ncbi.nlm.nih.gov/genomes/all/GCF/002/248/875/GCF_002248875.1_ASM224887v1
GCF_002248905.1	562	Proteobacteria	Escherichia	Escherichia coli	ECH+07	Contig		ftp://ftp.ncbi.nlm.nih.gov/genomes/all/GCF/002/248/905/GCF_002248905.1_ASM224890v1
GCF_002248925.1	624	Proteobacteria	Shigella	Shigella sonnei	ECFood+02	Contig		ftp://ftp.ncbi.nlm.nih.gov/genomes/all/GCF/002/248/925/GCF_002248925.1_ASM224892v1
GCF_002248945.1	1463164	Proteobacteria	Klebsiella	Klebsiella quasipneumoniae subsp. similipneumoniae	KPCTRSRTH05	Contig		ftp://ftp.ncbi.nlm.nih.gov/genomes/all/GCF/002/248/945/GCF_002248945.1_ASM224894v1
GCF_002248955.1	72407	Proteobacteria	Klebsiella	Klebsiella pneumoniae subsp. pneumoniae	KPCTRSRTH09	Contig		ftp://ftp.ncbi.nlm.nih.gov/genomes/all/GCF/002/248/955/GCF_002248955.1_ASM224895v1
GCF_002248985.1	624	Proteobacteria	Shigella	Shigella sonnei	ECPUTH06	Contig		ftp://ftp.ncbi.nlm.nih.gov/genomes/all/GCF/002/248/985/GCF_002248985.1_ASM224898v1
GCF_002248995.1	562	Proteobacteria	Escherichia	Escherichia coli	ECPUTH03	Contig		ftp://ftp.ncbi.nlm.nih.gov/genomes/all/GCF/002/248/995/GCF_002248995.1_ASM224899v1
GCF_002249025.1	624	Proteobacteria	Shigella	Shigella sonnei	ECPUTH07	Contig		ftp://ftp.ncbi.nlm.nih.gov/genomes/all/GCF/002/249/025/GCF_002249025.1_ASM224902v1
GCF_002249045.1	621	Proteobacteria	Shigella	Shigella boydii	ECPSTH05	Contig		ftp://ftp.ncbi.nlm.nih.gov/genomes/all/GCF/002/249/045/GCF_002249045.1_ASM224904v1
GCF_002249065.1	562	Proteobacteria	Escherichia	Escherichia coli	ECPUTH09	Contig		ftp://ftp.ncbi.nlm.nih.gov/genomes/all/GCF/002/249/065/GCF_002249065.1_ASM224906v1
GCF_002249075.1	624	Proteobacteria	Shigella	Shigella sonnei	ECPSTH06	Contig		ftp://ftp.ncbi.nlm.nih.gov/genomes/all/GCF/002/249/075/GCF_002249075.1_ASM224907v1
GCF_002249085.1	624	Proteobacteria	Shigella	Shigella sonnei	ECPSTH03	Contig		ftp://ftp.ncbi.nlm.nih.gov/genomes/all/GCF/002/249/085/GCF_002249085.1_ASM224908v1
GCF_002249125.1	72407	Proteobacteria	Klebsiella	Klebsiella pneumoniae subsp. pneumoniae	KPPSTH06	Contig		ftp://ftp.ncbi.nlm.nih.gov/genomes/all/GCF/002/249/125/GCF_002249125.1_ASM224912v1
GCF_002249135.1	470	Proteobacteria	Acinetobacter	Acinetobacter baumannii	ABCRPSTH03	Contig		ftp://ftp.ncbi.nlm.nih.gov/genomes/all/GCF/002/249/135/GCF_002249135.1_ASM224913v1
GCF_002249165.1	72407	Proteobacteria	Klebsiella	Klebsiella pneumoniae subsp. pneumoniae	KPPUTH05	Contig		ftp://ftp.ncbi.nlm.nih.gov/genomes/all/GCF/002/249/165/GCF_002249165.1_ASM224916v1
GCF_002249185.1	470	Proteobacteria	Acinetobacter	Acinetobacter baumannii	ABCRPSTH04	Contig		ftp://ftp.ncbi.nlm.nih.gov/genomes/all/GCF/002/249/185/GCF_002249185.1_ASM224918v1
GCF_002048385.1	913076	Proteobacteria	Salmonella	Salmonella enterica subsp. enterica serovar Johannesburg	03-0645	Contig		ftp://ftp.ncbi.nlm.nih.gov/genomes/all/GCF/002/048/385/GCF_002048385.1_ASM204838v1
GCF_002048395.1	913076	Proteobacteria	Salmonella	Salmonella enterica subsp. enterica serovar Johannesburg	01-0146	Contig		ftp://ftp.ncbi.nlm.nih.gov/genomes/all/GCF/002/048/395/GCF_002048395.1_ASM204839v1
GCF_002048415.1	134047	Proteobacteria	Salmonella	Salmonella enterica subsp. enterica serovar Bredeney	2012K-1362	Contig		ftp://ftp.ncbi.nlm.nih.gov/genomes/all/GCF/002/048/415/GCF_002048415.1_ASM204841v1
GCF_002048425.1	1967657	Proteobacteria	Salmonella	Salmonella enterica subsp. enterica serovar Telelkebir	72-0480	Contig		ftp://ftp.ncbi.nlm.nih.gov/genomes/all/GCF/002/048/425/GCF_002048425.1_ASM204842v1
GCF_002048465.1	1967657	Proteobacteria	Salmonella	Salmonella enterica subsp. enterica serovar Telelkebir	2011K-0078	Contig		ftp://ftp.ncbi.nlm.nih.gov/genomes/all/GCF/002/048/465/GCF_002048465.1_ASM204846v1
GCF_002048475.1	70803	Proteobacteria	Salmonella	Salmonella enterica subsp. enterica serovar Minnesota	90-0129	Contig		ftp://ftp.ncbi.nlm.nih.gov/genomes/all/GCF/002/048/475/GCF_002048475.1_ASM204847v1
GCF_002048505.1	134047	Proteobacteria	Salmonella	Salmonella enterica subsp. enterica serovar Bredeney	08-1537	Contig		ftp://ftp.ncbi.nlm.nih.gov/genomes/all/GCF/002/048/505/GCF_002048505.1_ASM204850v1
GCF_002048515.1	179997	Proteobacteria	Salmonella	Salmonella enterica subsp. enterica serovar Havana	06-0477	Contig		ftp://ftp.ncbi.nlm.nih.gov/genomes/all/GCF/002/048/515/GCF_002048515.1_ASM204851v1
GCF_002048525.1	260677	Proteobacteria	Salmonella	Salmonella enterica subsp. enterica serovar Urbana	91-0320	Contig		ftp://ftp.ncbi.nlm.nih.gov/genomes/all/GCF/002/048/525/GCF_002048525.1_ASM204852v1
GCF_002048565.1	260677	Proteobacteria	Salmonella	Salmonella enterica subsp. enterica serovar Urbana	81-2806	Contig		ftp://ftp.ncbi.nlm.nih.gov/genomes/all/GCF/002/048/565/GCF_002048565.1_ASM204856v1
GCF_002048585.1	70803	Proteobacteria	Salmonella	Salmonella enterica subsp. enterica serovar Minnesota	58-5769	Contig		ftp://ftp.ncbi.nlm.nih.gov/genomes/all/GCF/002/048/585/GCF_002048585.1_ASM204858v1
GCF_002048595.1	682797	Proteobacteria	Salmonella	Salmonella enterica subsp. enterica serovar Kiambu	07-0618	Contig		ftp://ftp.ncbi.nlm.nih.gov/genomes/all/GCF/002/048/595/GCF_002048595.1_ASM204859v1
GCF_002048605.1	1151171	Proteobacteria	Salmonella	Salmonella enterica subsp. enterica serovar 4,5,12:b:-	04-0297	Contig		ftp://ftp.ncbi.nlm.nih.gov/genomes/all/GCF/002/048/605/GCF_002048605.1_ASM204860v1
GCF_002048645.1	682797	Proteobacteria	Salmonella	Salmonella enterica subsp. enterica serovar Kiambu	96-0338	Contig		ftp://ftp.ncbi.nlm.nih.gov/genomes/all/GCF/002/048/645/GCF_002048645.1_ASM204864v1
GCF_002048655.1	70803	Proteobacteria	Salmonella	Salmonella enterica subsp. enterica serovar Minnesota	94-0661	Contig		ftp://ftp.ncbi.nlm.nih.gov/genomes/all/GCF/002/048/655/GCF_002048655.1_ASM204865v1
GCF_002048685.1	487004	Proteobacteria	Salmonella	Salmonella enterica subsp. enterica serovar Uganda	97-0352	Contig		ftp://ftp.ncbi.nlm.nih.gov/genomes/all/GCF/002/048/685/GCF_002048685.1_ASM204868v1
GCF_001616935.1	562	Proteobacteria	Escherichia	Escherichia coli	sheep40	Contig		ftp://ftp.ncbi.nlm.nih.gov/genomes/all/GCF/001/616/935/GCF_001616935.1_ASM161693v1
GCF_001616955.1	562	Proteobacteria	Escherichia	Escherichia coli	sheep42	Scaffold		ftp://ftp.ncbi.nlm.nih.gov/genomes/all/GCF/001/616/955/GCF_001616955.1_ASM161695v1
GCF_001616975.1	562	Proteobacteria	Escherichia	Escherichia coli	sheep41	Contig		ftp://ftp.ncbi.nlm.nih.gov/genomes/all/GCF/001/616/975/GCF_001616975.1_ASM161697v1
GCF_001616985.1	562	Proteobacteria	Escherichia	Escherichia coli	sheep44	Contig		ftp://ftp.ncbi.nlm.nih.gov/genomes/all/GCF/001/616/985/GCF_001616985.1_ASM161698v1
GCF_001617015.1	562	Proteobacteria	Escherichia	Escherichia coli	sheep43	Contig		ftp://ftp.ncbi.nlm.nih.gov/genomes/all/GCF/001/617/015/GCF_001617015.1_ASM161701v1
GCF_001617025.1	562	Proteobacteria	Escherichia	Escherichia coli	sheep45	Contig		ftp://ftp.ncbi.nlm.nih.gov/genomes/all/GCF/001/617/025/GCF_001617025.1_ASM161702v1
GCF_001617055.1	562	Proteobacteria	Escherichia	Escherichia coli	sheep46	Contig		ftp://ftp.ncbi.nlm.nih.gov/genomes/all/GCF/001/617/055/GCF_001617055.1_ASM161705v1
GCF_001617075.1	562	Proteobacteria	Escherichia	Escherichia coli	sheep47	Contig		ftp://ftp.ncbi.nlm.nih.gov/genomes/all/GCF/001/617/075/GCF_001617075.1_ASM161707v1
GCF_001617095.1	562	Proteobacteria	Escherichia	Escherichia coli	sheep48	Contig		ftp://ftp.ncbi.nlm.nih.gov/genomes/all/GCF/001/617/095/GCF_001617095.1_ASM161709v1
GCF_001617115.1	562	Proteobacteria	Escherichia	Escherichia coli	sheep49	Contig		ftp://ftp.ncbi.nlm.nih.gov/genomes/all/GCF/001/617/115/GCF_001617115.1_ASM161711v1
GCF_001617135.1	562	Proteobacteria	Escherichia	Escherichia coli	sheep50	Contig		ftp://ftp.ncbi.nlm.nih.gov/genomes/all/GCF/001/617/135/GCF_001617135.1_ASM161713v1
GCF_000656195.1	1427318	Actinobacteria	Mycobacterium	Mycobacterium tuberculosis XTB13-250	XTB13-250	Scaffold		ftp://ftp.ncbi.nlm.nih.gov/genomes/all/GCF/000/656/195/GCF_000656195.1_Myco_tube_XTB13-250_V1
GCF_000656215.1	1427319	Actinobacteria	Mycobacterium	Mycobacterium tuberculosis XTB13-251	XTB13-251	Scaffold		ftp://ftp.ncbi.nlm.nih.gov/genomes/all/GCF/000/656/215/GCF_000656215.1_Myco_tube_XTB13-251_V1
GCF_000656235.1	1427320	Actinobacteria	Mycobacterium	Mycobacterium tuberculosis XTB13-252	XTB13-252	Scaffold		ftp://ftp.ncbi.nlm.nih.gov/genomes/all/GCF/000/656/235/GCF_000656235.1_Myco_tube_XTB13-252_V1
GCF_000656255.1	1427321	Actinobacteria	Mycobacterium	Mycobacterium tuberculosis XTB13-253	XTB13-253	Scaffold		ftp://ftp.ncbi.nlm.nih.gov/genomes/all/GCF/000/656/255/GCF_000656255.1_Myco_tube_XTB13-253_V1
GCF_000656275.1	1427322	Actinobacteria	Mycobacterium	Mycobacterium tuberculosis XTB13-255	XTB13-255	Scaffold		ftp://ftp.ncbi.nlm.nih.gov/genomes/all/GCF/000/656/275/GCF_000656275.1_Myco_tube_XTB13-255_V1
GCF_000656295.1	1427323	Actinobacteria	Mycobacterium	Mycobacterium tuberculosis XTB13-256	XTB13-256	Scaffold		ftp://ftp.ncbi.nlm.nih.gov/genomes/all/GCF/000/656/295/GCF_000656295.1_Myco_tube_XTB13-256_V1
GCF_000656315.1	1427324	Actinobacteria	Mycobacterium	Mycobacterium tuberculosis XTB13-262	XTB13-262	Scaffold		ftp://ftp.ncbi.nlm.nih.gov/genomes/all/GCF/000/656/315/GCF_000656315.1_Myco_tube_XTB13-262_V1
GCF_000656335.1	1427325	Actinobacteria	Mycobacterium	Mycobacterium tuberculosis XTB13-265	XTB13-265	Scaffold		ftp://ftp.ncbi.nlm.nih.gov/genomes/all/GCF/000/656/335/GCF_000656335.1_Myco_tube_XTB13-265_V1
GCF_000656355.1	1427327	Actinobacteria	Mycobacterium	Mycobacterium tuberculosis XTB13-278	XTB13-278	Scaffold		ftp://ftp.ncbi.nlm.nih.gov/genomes/all/GCF/000/656/355/GCF_000656355.1_Myco_tube_XTB13-278_V1
GCF_000656375.1	1427329	Actinobacteria	Mycobacterium	Mycobacterium tuberculosis XTB13-290	XTB13-290	Scaffold		ftp://ftp.ncbi.nlm.nih.gov/genomes/all/GCF/000/656/375/GCF_000656375.1_Myco_tube_XTB13-290_V1
GCF_000656395.1	1427330	Actinobacteria	Mycobacterium	Mycobacterium tuberculosis XTB13-299	XTB13-299	Scaffold		ftp://ftp.ncbi.nlm.nih.gov/genomes/all/GCF/000/656/395/GCF_000656395.1_Myco_tube_XTB13-299_V1
GCF_000656415.1	1438878	Actinobacteria	Mycobacterium	Mycobacterium tuberculosis UT0117	UT0117	Scaffold		ftp://ftp.ncbi.nlm.nih.gov/genomes/all/GCF/000/656/415/GCF_000656415.1_Myco_tube_UT0117_V1
GCF_000656435.1	1438881	Actinobacteria	Mycobacterium	Mycobacterium tuberculosis UT0006	UT0006	Scaffold		ftp://ftp.ncbi.nlm.nih.gov/genomes/all/GCF/000/656/435/GCF_000656435.1_Myco_tube_UT0006_V1
GCF_000656455.1	1438839	Actinobacteria	Mycobacterium	Mycobacterium tuberculosis UT0014	UT0014	Scaffold		ftp://ftp.ncbi.nlm.nih.gov/genomes/all/GCF/000/656/455/GCF_000656455.1_Myco_tube_UT0014_V1
GCF_000656475.1	1438841	Actinobacteria	Mycobacterium	Mycobacterium tuberculosis UT0028	UT0028	Scaffold		ftp://ftp.ncbi.nlm.nih.gov/genomes/all/GCF/000/656/475/GCF_000656475.1_Myco_tube_UT0028_V1
GCF_000656495.1	1438887	Actinobacteria	Mycobacterium	Mycobacterium tuberculosis UT0032	UT0032	Scaffold		ftp://ftp.ncbi.nlm.nih.gov/genomes/all/GCF/000/656/495/GCF_000656495.1_Myco_tube_UT0032_V1
GCF_000656515.1	1438836	Actinobacteria	Mycobacterium	Mycobacterium tuberculosis UT0054	UT0054	Scaffold		ftp://ftp.ncbi.nlm.nih.gov/genomes/all/GCF/000/656/515/GCF_000656515.1_Myco_tube_UT0054_V1
GCF_000656535.1	1438832	Actinobacteria	Mycobacterium	Mycobacterium tuberculosis UT0073	UT0073	Scaffold		ftp://ftp.ncbi.nlm.nih.gov/genomes/all/GCF/000/656/535/GCF_000656535.1_Myco_tube_UT0073_V1
GCF_000187225.1	797209	Euryarchaeota	Haladaptatus	Haladaptatus paucihalophilus DX253	DX253	Contig		ftp://ftp.ncbi.nlm.nih.gov/genomes/all/GCF/000/187/225/GCF_000187225.1_ASM18722v1
GCF_000187265.1	525379	Firmicutes	Streptococcus	Streptococcus equinus ATCC 9812	ATCC 9812	Scaffold		ftp://ftp.ncbi.nlm.nih.gov/genomes/all/GCF/000/187/265/GCF_000187265.1_ASM18726v1
GCF_000187285.1	926026	Proteobacteria	Escherichia	Escherichia coli O157:H7 str. G5101	G5101	Contig		ftp://ftp.ncbi.nlm.nih.gov/genomes/all/GCF/000/187/285/GCF_000187285.1_ASM18728v4
GCF_000187305.1	926027	Proteobacteria	Escherichia	Escherichia coli O157:H- str. 493-89	493-89	Contig		ftp://ftp.ncbi.nlm.nih.gov/genomes/all/GCF/000/187/305/GCF_000187305.1_ASM18730v2
GCF_000187325.1	926028	Proteobacteria	Escherichia	Escherichia coli O157:H- str. H 2687	H 2687	Contig		ftp://ftp.ncbi.nlm.nih.gov/genomes/all/GCF/000/187/325/GCF_000187325.1_ASM18732v2
GCF_000187345.1	926029	Proteobacteria	Escherichia	Escherichia coli O55:H7 str. 3256-97	3256-97 TW 07815	Contig		ftp://ftp.ncbi.nlm.nih.gov/genomes/all/GCF/000/187/345/GCF_000187345.1_ASM18734v2
GCF_000187365.1	926030	Proteobacteria	Escherichia	Escherichia coli O55:H7 str. USDA 5905	USDA 5905	Contig		ftp://ftp.ncbi.nlm.nih.gov/genomes/all/GCF/000/187/365/GCF_000187365.1_ASM18736v2
GCF_000187385.1	926032	Proteobacteria	Escherichia	Escherichia coli O157:H7 str. LSU-61	LSU-61	Contig		ftp://ftp.ncbi.nlm.nih.gov/genomes/all/GCF/000/187/385/GCF_000187385.1_ASM18738v2
GCF_000187445.1	435842	Firmicutes	Streptococcus	Streptococcus sp. C150	C150	Scaffold		ftp://ftp.ncbi.nlm.nih.gov/genomes/all/GCF/000/187/445/GCF_000187445.1_ASM18744v1
GCF_000187465.1	889204	Firmicutes	Streptococcus	Streptococcus infantis ATCC 700779	ATCC 700779	Scaffold		ftp://ftp.ncbi.nlm.nih.gov/genomes/all/GCF/000/187/465/GCF_000187465.1_ASM18746v1
GCF_000187505.1	888048	Firmicutes	Streptococcus	Streptococcus parasanguinis ATCC 903	ATCC 903	Scaffold		ftp://ftp.ncbi.nlm.nih.gov/genomes/all/GCF/000/187/505/GCF_000187505.1_ASM18750v1
GCF_000187565.1	904139	Proteobacteria	Salmonella	Salmonella enterica subsp. enterica serovar Choleraesuis str. SCSA50	A50	Chromosome		ftp://ftp.ncbi.nlm.nih.gov/genomes/all/GCF/000/187/565/GCF_000187565.1_ASM18756v1
GCF_000187585.1	888746	Firmicutes	Streptococcus	Streptococcus peroris ATCC 700780	ATCC 700780	Scaffold		ftp://ftp.ncbi.nlm.nih.gov/genomes/all/GCF/000/187/585/GCF_000187585.1_ASM18758v1
GCF_002467705.1	562	Proteobacteria	Escherichia	Escherichia coli	MOD1-EC6585	Contig		ftp://ftp.ncbi.nlm.nih.gov/genomes/all/GCF/002/467/705/GCF_002467705.1_ASM246770v1
GCF_002467725.1	562	Proteobacteria	Escherichia	Escherichia coli	MOD1-EC6581	Contig		ftp://ftp.ncbi.nlm.nih.gov/genomes/all/GCF/002/467/725/GCF_002467725.1_ASM246772v1
GCF_002467735.1	562	Proteobacteria	Escherichia	Escherichia coli	MOD1-EC6573	Contig		ftp://ftp.ncbi.nlm.nih.gov/genomes/all/GCF/002/467/735/GCF_002467735.1_ASM246773v1
GCF_002467745.1	562	Proteobacteria	Escherichia	Escherichia coli	MOD1-EC6569	Contig		ftp://ftp.ncbi.nlm.nih.gov/genomes/all/GCF/002/467/745/GCF_002467745.1_ASM246774v1
GCF_002467765.1	562	Proteobacteria	Escherichia	Escherichia coli	MOD1-EC6563	Contig		ftp://ftp.ncbi.nlm.nih.gov/genomes/all/GCF/002/467/765/GCF_002467765.1_ASM246776v1
GCF_002467805.1	562	Proteobacteria	Escherichia	Escherichia coli	MOD1-EC6561	Contig		ftp://ftp.ncbi.nlm.nih.gov/genomes/all/GCF/002/467/805/GCF_002467805.1_ASM246780v1
GCF_002467815.1	562	Proteobacteria	Escherichia	Escherichia coli	MOD1-EC7013	Contig		ftp://ftp.ncbi.nlm.nih.gov/genomes/all/GCF/002/467/815/GCF_002467815.1_ASM246781v1
GCF_002467825.1	562	Proteobacteria	Escherichia	Escherichia coli	MOD1-EC6560	Contig		ftp://ftp.ncbi.nlm.nih.gov/genomes/all/GCF/002/467/825/GCF_002467825.1_ASM246782v1
GCF_002467845.1	562	Proteobacteria	Escherichia	Escherichia coli	MOD1-EC7009	Contig		ftp://ftp.ncbi.nlm.nih.gov/genomes/all/GCF/002/467/845/GCF_002467845.1_ASM246784v1
GCF_002467885.1	562	Proteobacteria	Escherichia	Escherichia coli	MOD1-EC7007	Contig		ftp://ftp.ncbi.nlm.nih.gov/genomes/all/GCF/002/467/885/GCF_002467885.1_ASM246788v1
GCF_002467895.1	562	Proteobacteria	Escherichia	Escherichia coli	MOD1-EC7008	Contig		ftp://ftp.ncbi.nlm.nih.gov/genomes/all/GCF/002/467/895/GCF_002467895.1_ASM246789v1
GCF_002467915.1	562	Proteobacteria	Escherichia	Escherichia coli	MOD1-EC7004	Contig		ftp://ftp.ncbi.nlm.nih.gov/genomes/all/GCF/002/467/915/GCF_002467915.1_ASM246791v1
GCF_001252275.1	624	Proteobacteria	Shigella	Shigella sonnei	109295	Scaffold		ftp://ftp.ncbi.nlm.nih.gov/genomes/all/GCF/001/252/275/GCF_001252275.1_8290_4_54
GCF_001252295.1	624	Proteobacteria	Shigella	Shigella sonnei	Sh36224_441098	Scaffold		ftp://ftp.ncbi.nlm.nih.gov/genomes/all/GCF/001/252/295/GCF_001252295.1_5236_8_10
GCF_001252315.1	624	Proteobacteria	Shigella	Shigella sonnei	144376	Contig		ftp://ftp.ncbi.nlm.nih.gov/genomes/all/GCF/001/252/315/GCF_001252315.1_9870_7_8
GCF_001252335.1	624	Proteobacteria	Shigella	Shigella sonnei	20412581	Scaffold		ftp://ftp.ncbi.nlm.nih.gov/genomes/all/GCF/001/252/335/GCF_001252335.1_12844_1_55
GCF_001252355.1	624	Proteobacteria	Shigella	Shigella sonnei	Sh1265_440935	Scaffold		ftp://ftp.ncbi.nlm.nih.gov/genomes/all/GCF/001/252/355/GCF_001252355.1_5236_6_7
GCF_001252375.1	624	Proteobacteria	Shigella	Shigella sonnei	109251	Scaffold		ftp://ftp.ncbi.nlm.nih.gov/genomes/all/GCF/001/252/375/GCF_001252375.1_8290_4_51
GCF_001252395.1	624	Proteobacteria	Shigella	Shigella sonnei	H132900517	Scaffold		ftp://ftp.ncbi.nlm.nih.gov/genomes/all/GCF/001/252/395/GCF_001252395.1_12971_8_61
GCF_001252415.1	624	Proteobacteria	Shigella	Shigella sonnei	H112960373	Scaffold		ftp://ftp.ncbi.nlm.nih.gov/genomes/all/GCF/001/252/415/GCF_001252415.1_12971_8_47
GCF_001252435.1	624	Proteobacteria	Shigella	Shigella sonnei	36201ss_1	Scaffold		ftp://ftp.ncbi.nlm.nih.gov/genomes/all/GCF/001/252/435/GCF_001252435.1_H14128036201
GCF_001252455.1	624	Proteobacteria	Shigella	Shigella sonnei	H140820643	Scaffold		ftp://ftp.ncbi.nlm.nih.gov/genomes/all/GCF/001/252/455/GCF_001252455.1_12971_8_54
GCF_001252475.1	624	Proteobacteria	Shigella	Shigella sonnei	94818	Scaffold		ftp://ftp.ncbi.nlm.nih.gov/genomes/all/GCF/001/252/475/GCF_001252475.1_8290_4_7
GCF_001252495.1	666	Proteobacteria	Vibrio	Vibrio cholerae	A18	Scaffold		ftp://ftp.ncbi.nlm.nih.gov/genomes/all/GCF/001/252/495/GCF_001252495.1_5174_7_7
GCF_001252515.1	624	Proteobacteria	Shigella	Shigella sonnei	F3189_PFGE 3	Scaffold		ftp://ftp.ncbi.nlm.nih.gov/genomes/all/GCF/001/252/515/GCF_001252515.1_6350_1_18
GCF_001252535.1	624	Proteobacteria	Shigella	Shigella sonnei	19984123_1361396	Scaffold		ftp://ftp.ncbi.nlm.nih.gov/genomes/all/GCF/001/252/535/GCF_001252535.1_5417_2_5
GCF_001252555.1	624	Proteobacteria	Shigella	Shigella sonnei	53801ss_1	Scaffold		ftp://ftp.ncbi.nlm.nih.gov/genomes/all/GCF/001/252/555/GCF_001252555.1_H14132053801
GCF_001252595.1	624	Proteobacteria	Shigella	Shigella sonnei	SS136782_2496123	Scaffold		ftp://ftp.ncbi.nlm.nih.gov/genomes/all/GCF/001/252/595/GCF_001252595.1_6246_5_6
GCF_001252615.1	624	Proteobacteria	Shigella	Shigella sonnei	44964030	Scaffold		ftp://ftp.ncbi.nlm.nih.gov/genomes/all/GCF/001/252/615/GCF_001252615.1_8489_2_87
GCF_001252635.1	624	Proteobacteria	Shigella	Shigella sonnei	99441	Scaffold		ftp://ftp.ncbi.nlm.nih.gov/genomes/all/GCF/001/252/635/GCF_001252635.1_8290_4_39
GCF_001252655.1	624	Proteobacteria	Shigella	Shigella sonnei	CS14_1361403	Scaffold		ftp://ftp.ncbi.nlm.nih.gov/genomes/all/GCF/001/252/655/GCF_001252655.1_5417_2_12
GCF_001252675.1	666	Proteobacteria	Vibrio	Vibrio cholerae	V5	Scaffold		ftp://ftp.ncbi.nlm.nih.gov/genomes/all/GCF/001/252/675/GCF_001252675.1_4056_2_6
GCF_002203135.1	1720349	Actinobacteria	Corynebacterium	Corynebacterium diphtheriae bv. gravis	4004	Contig		ftp://ftp.ncbi.nlm.nih.gov/genomes/all/GCF/002/203/135/GCF_002203135.1_S114
GCF_002203145.1	1806053	Actinobacteria	Corynebacterium	Corynebacterium diphtheriae bv. mitis	1482	Contig		ftp://ftp.ncbi.nlm.nih.gov/genomes/all/GCF/002/203/145/GCF_002203145.1_S127
GCF_002203155.1	1720349	Actinobacteria	Corynebacterium	Corynebacterium diphtheriae bv. gravis	1791	Contig		ftp://ftp.ncbi.nlm.nih.gov/genomes/all/GCF/002/203/155/GCF_002203155.1_S112
GCF_002203175.1	2014537	Actinobacteria	Corynebacterium	Corynebacterium diphtheriae bv. belfanti	1556	Contig		ftp://ftp.ncbi.nlm.nih.gov/genomes/all/GCF/002/203/175/GCF_002203175.1_S128
GCF_002203215.1	1720349	Actinobacteria	Corynebacterium	Corynebacterium diphtheriae bv. gravis	1854	Contig		ftp://ftp.ncbi.nlm.nih.gov/genomes/all/GCF/002/203/215/GCF_002203215.1_S130
GCF_002203225.1	1720349	Actinobacteria	Corynebacterium	Corynebacterium diphtheriae bv. gravis	2163	Contig		ftp://ftp.ncbi.nlm.nih.gov/genomes/all/GCF/002/203/225/GCF_002203225.1_S131
GCF_002203235.1	1720349	Actinobacteria	Corynebacterium	Corynebacterium diphtheriae bv. gravis	2399	Contig		ftp://ftp.ncbi.nlm.nih.gov/genomes/all/GCF/002/203/235/GCF_002203235.1_S136
GCF_002203275.1	1806053	Actinobacteria	Corynebacterium	Corynebacterium diphtheriae bv. mitis	2650	Contig		ftp://ftp.ncbi.nlm.nih.gov/genomes/all/GCF/002/203/275/GCF_002203275.1_S138
GCF_002203295.1	1806053	Actinobacteria	Corynebacterium	Corynebacterium diphtheriae bv. mitis	728	Contig		ftp://ftp.ncbi.nlm.nih.gov/genomes/all/GCF/002/203/295/GCF_002203295.1_S33
GCF_002203315.1	1806053	Actinobacteria	Corynebacterium	Corynebacterium diphtheriae bv. mitis	176	Contig		ftp://ftp.ncbi.nlm.nih.gov/genomes/all/GCF/002/203/315/GCF_002203315.1_S24
GCF_002203325.1	1720349	Actinobacteria	Corynebacterium	Corynebacterium diphtheriae bv. gravis	209	Scaffold		ftp://ftp.ncbi.nlm.nih.gov/genomes/all/GCF/002/203/325/GCF_002203325.1_ASM220332v1
GCF_002203335.1	1806053	Actinobacteria	Corynebacterium	Corynebacterium diphtheriae bv. mitis	847	Contig		ftp://ftp.ncbi.nlm.nih.gov/genomes/all/GCF/002/203/335/GCF_002203335.1_S36
GCF_000559585.1	1410710	Firmicutes	Staphylococcus	Staphylococcus aureus M92086	M92086	Scaffold		ftp://ftp.ncbi.nlm.nih.gov/genomes/all/GCF/000/559/585/GCF_000559585.1_Stap_aure_M92086_V1
GCF_000559605.1	1410711	Firmicutes	Staphylococcus	Staphylococcus aureus W35325	W35325	Scaffold		ftp://ftp.ncbi.nlm.nih.gov/genomes/all/GCF/000/559/605/GCF_000559605.1_Stap_aure_W35325_V1
GCF_000559625.1	1410712	Firmicutes	Staphylococcus	Staphylococcus aureus T56203	T56203	Scaffold		ftp://ftp.ncbi.nlm.nih.gov/genomes/all/GCF/000/559/625/GCF_000559625.1_Stap_aure_T56203_V1
GCF_000559645.1	1410713	Firmicutes	Staphylococcus	Staphylococcus aureus W38597	W38597	Scaffold		ftp://ftp.ncbi.nlm.nih.gov/genomes/all/GCF/000/559/645/GCF_000559645.1_Stap_aure_W38597_V1
GCF_000559665.1	1410714	Firmicutes	Staphylococcus	Staphylococcus aureus M13316	M13316	Scaffold		ftp://ftp.ncbi.nlm.nih.gov/genomes/all/GCF/000/559/665/GCF_000559665.1_Stap_aure_M13316_V1
GCF_000559685.1	1410715	Firmicutes	Staphylococcus	Staphylococcus aureus M13384	M13384	Scaffold		ftp://ftp.ncbi.nlm.nih.gov/genomes/all/GCF/000/559/685/GCF_000559685.1_Stap_aure_M13384_V1
GCF_000559705.1	1410716	Firmicutes	Staphylococcus	Staphylococcus aureus M13403	M13403	Scaffold		ftp://ftp.ncbi.nlm.nih.gov/genomes/all/GCF/000/559/705/GCF_000559705.1_Stap_aure_M13403_V1
GCF_000559725.1	1410717	Firmicutes	Staphylococcus	Staphylococcus aureus T59607	T59607	Scaffold		ftp://ftp.ncbi.nlm.nih.gov/genomes/all/GCF/000/559/725/GCF_000559725.1_Stap_aure_T59607_V1
GCF_000559745.1	1410719	Firmicutes	Staphylococcus	Staphylococcus aureus W41914	W41914	Scaffold		ftp://ftp.ncbi.nlm.nih.gov/genomes/all/GCF/000/559/745/GCF_000559745.1_Stap_aure_W41914_V1
GCF_000559765.1	1410720	Firmicutes	Staphylococcus	Staphylococcus aureus W35356	W35356	Scaffold		ftp://ftp.ncbi.nlm.nih.gov/genomes/all/GCF/000/559/765/GCF_000559765.1_Stap_aure_W35356_V1
GCF_001683375.1	712624	Firmicutes	Streptococcus	Streptococcus sp. oral taxon 064	W10853	Chromosome		ftp://ftp.ncbi.nlm.nih.gov/genomes/all/GCF/001/683/375/GCF_001683375.1_ASM168337v1
GCF_001683395.1	1158459	Proteobacteria	Kosakonia	Kosakonia sacchari	BO-1	Complete Genome		ftp://ftp.ncbi.nlm.nih.gov/genomes/all/GCF/001/683/395/GCF_001683395.1_ASM168339v1
GCF_001683415.1	412614	Proteobacteria	Vibrio	Vibrio cholerae 2740-80	2740-80	Complete Genome		ftp://ftp.ncbi.nlm.nih.gov/genomes/all/GCF/001/683/415/GCF_001683415.1_ASM168341v1
GCF_001683435.1	562	Proteobacteria	Escherichia	Escherichia coli	K-15KW01	Complete Genome		ftp://ftp.ncbi.nlm.nih.gov/genomes/all/GCF/001/683/435/GCF_001683435.1_ASM168343v1
GCF_001683455.1	1764	Actinobacteria	Mycobacterium	Mycobacterium avium	RCAD0278	Complete Genome		ftp://ftp.ncbi.nlm.nih.gov/genomes/all/GCF/001/683/455/GCF_001683455.1_ASM168345v1
GCF_001683495.1	106592	Proteobacteria	Ensifer	Ensifer adhaerens	M78	Contig		ftp://ftp.ncbi.nlm.nih.gov/genomes/all/GCF/001/683/495/GCF_001683495.1_ASM168349v1
GCF_001683515.1	1311	Firmicutes	Streptococcus	Streptococcus agalactiae	FWL1402	Complete Genome		ftp://ftp.ncbi.nlm.nih.gov/genomes/all/GCF/001/683/515/GCF_001683515.1_ASM168351v1
GCF_001683535.1	644	Proteobacteria	Aeromonas	Aeromonas hydrophila	GYK1	Complete Genome		ftp://ftp.ncbi.nlm.nih.gov/genomes/all/GCF/001/683/535/GCF_001683535.1_ASM168353v1
GCF_001683575.1	562	Proteobacteria	Escherichia	Escherichia coli	NGF4	Scaffold		ftp://ftp.ncbi.nlm.nih.gov/genomes/all/GCF/001/683/575/GCF_001683575.1_NGF4
GCF_001683585.1	562	Proteobacteria	Escherichia	Escherichia coli	NGF3	Contig		ftp://ftp.ncbi.nlm.nih.gov/genomes/all/GCF/001/683/585/GCF_001683585.1_NGF3
GCF_001683595.1	562	Proteobacteria	Escherichia	Escherichia coli	NGF2	Contig		ftp://ftp.ncbi.nlm.nih.gov/genomes/all/GCF/001/683/595/GCF_001683595.1_NGF2
GCF_001683635.1	2096	Tenericutes	Mycoplasma	Mycoplasma gallisepticum	K6222B	Contig		ftp://ftp.ncbi.nlm.nih.gov/genomes/all/GCF/001/683/635/GCF_001683635.1_ASM168363v1
GCF_000396085.1	1157383	Firmicutes	Enterococcus	Enterococcus faecalis EnGen0199	B1933	Scaffold		ftp://ftp.ncbi.nlm.nih.gov/genomes/all/GCF/000/396/085/GCF_000396085.1_Ente_faec_B1933_V1
GCF_000396105.1	1157384	Firmicutes	Enterococcus	Enterococcus faecalis EnGen0200	B2202	Scaffold		ftp://ftp.ncbi.nlm.nih.gov/genomes/all/GCF/000/396/105/GCF_000396105.1_Ente_faec_B2202_V1
GCF_000396125.1	1157385	Firmicutes	Enterococcus	Enterococcus faecalis EnGen0201	B2211	Scaffold		ftp://ftp.ncbi.nlm.nih.gov/genomes/all/GCF/000/396/125/GCF_000396125.1_Ente_faec_B2211_V1
GCF_000396145.1	1157386	Firmicutes	Enterococcus	Enterococcus faecalis EnGen0202	B2277	Scaffold		ftp://ftp.ncbi.nlm.nih.gov/genomes/all/GCF/000/396/145/GCF_000396145.1_Ente_faec_B2277_V1
GCF_000396165.1	1157387	Firmicutes	Enterococcus	Enterococcus faecalis EnGen0203	B2670	Scaffold		ftp://ftp.ncbi.nlm.nih.gov/genomes/all/GCF/000/396/165/GCF_000396165.1_Ente_faec_B2670_V1
GCF_000396185.1	1157388	Firmicutes	Enterococcus	Enterococcus faecalis EnGen0204	B2685	Scaffold		ftp://ftp.ncbi.nlm.nih.gov/genomes/all/GCF/000/396/185/GCF_000396185.1_Ente_faec_B2685_V1
GCF_000396205.1	1157389	Firmicutes	Enterococcus	Enterococcus faecalis EnGen0207	B2687	Scaffold		ftp://ftp.ncbi.nlm.nih.gov/genomes/all/GCF/000/396/205/GCF_000396205.1_Ente_faec_B2687_V1
GCF_000396225.1	1157390	Firmicutes	Enterococcus	Enterococcus faecalis EnGen0205	B2802	Scaffold		ftp://ftp.ncbi.nlm.nih.gov/genomes/all/GCF/000/396/225/GCF_000396225.1_Ente_faec_B2802_V1
GCF_000396245.1	1157391	Firmicutes	Enterococcus	Enterococcus faecalis EnGen0228	B2813	Scaffold		ftp://ftp.ncbi.nlm.nih.gov/genomes/all/GCF/000/396/245/GCF_000396245.1_Ente_faec_B2813_V1
GCF_000396265.1	1157392	Firmicutes	Enterococcus	Enterococcus faecalis EnGen0206	B2864	Scaffold		ftp://ftp.ncbi.nlm.nih.gov/genomes/all/GCF/000/396/265/GCF_000396265.1_Ente_faec_B2864_V1
GCF_000396285.1	1157393	Firmicutes	Enterococcus	Enterococcus faecalis EnGen0374	B2867	Scaffold		ftp://ftp.ncbi.nlm.nih.gov/genomes/all/GCF/000/396/285/GCF_000396285.1_Ente_faec_B2867_V1
GCF_000396305.1	1157394	Firmicutes	Enterococcus	Enterococcus faecalis EnGen0208	B2949	Scaffold		ftp://ftp.ncbi.nlm.nih.gov/genomes/all/GCF/000/396/305/GCF_000396305.1_Ente_faec_B2949_V1
GCF_000396325.1	1157395	Firmicutes	Enterococcus	Enterococcus faecalis EnGen0209	B3119	Scaffold		ftp://ftp.ncbi.nlm.nih.gov/genomes/all/GCF/000/396/325/GCF_000396325.1_Ente_faec_B3119_V1
GCF_000396345.1	1157396	Firmicutes	Enterococcus	Enterococcus faecalis EnGen0210	B3196	Scaffold		ftp://ftp.ncbi.nlm.nih.gov/genomes/all/GCF/000/396/345/GCF_000396345.1_Ente_faec_B3196_V1
GCF_000396365.1	1157397	Firmicutes	Enterococcus	Enterococcus faecalis EnGen0211	B3286	Scaffold		ftp://ftp.ncbi.nlm.nih.gov/genomes/all/GCF/000/396/365/GCF_000396365.1_Ente_faec_B3286_V1
GCF_900083725.1	571	Proteobacteria	Klebsiella	Klebsiella oxytoca	2880STDY5682493	Scaffold		ftp://ftp.ncbi.nlm.nih.gov/genomes/all/GCF/900/083/725/GCF_900083725.1_12045_6_46
GCF_900083735.1	571	Proteobacteria	Klebsiella	Klebsiella oxytoca	2880STDY5682436	Scaffold		ftp://ftp.ncbi.nlm.nih.gov/genomes/all/GCF/900/083/735/GCF_900083735.1_12045_5_89
GCF_900083745.1	571	Proteobacteria	Klebsiella	Klebsiella oxytoca	2880STDY5682675	Scaffold		ftp://ftp.ncbi.nlm.nih.gov/genomes/all/GCF/900/083/745/GCF_900083745.1_11983_8_86
GCF_900083755.1	571	Proteobacteria	Klebsiella	Klebsiella oxytoca	2880STDY5682802	Scaffold		ftp://ftp.ncbi.nlm.nih.gov/genomes/all/GCF/900/083/755/GCF_900083755.1_12082_2_12
GCF_900083765.1	571	Proteobacteria	Klebsiella	Klebsiella oxytoca	2880STDY5682504	Scaffold		ftp://ftp.ncbi.nlm.nih.gov/genomes/all/GCF/900/083/765/GCF_900083765.1_12045_6_56
GCF_900083785.1	571	Proteobacteria	Klebsiella	Klebsiella oxytoca	2880STDY5682495	Scaffold		ftp://ftp.ncbi.nlm.nih.gov/genomes/all/GCF/900/083/785/GCF_900083785.1_12045_6_48
GCF_900083795.1	571	Proteobacteria	Klebsiella	Klebsiella oxytoca	2880STDY5682743	Scaffold		ftp://ftp.ncbi.nlm.nih.gov/genomes/all/GCF/900/083/795/GCF_900083795.1_12045_7_49
GCF_900083805.1	571	Proteobacteria	Klebsiella	Klebsiella oxytoca	2880STDY5682653	Scaffold		ftp://ftp.ncbi.nlm.nih.gov/genomes/all/GCF/900/083/805/GCF_900083805.1_11983_8_73
GCF_900083815.1	571	Proteobacteria	Klebsiella	Klebsiella oxytoca	2880STDY5682686	Scaffold		ftp://ftp.ncbi.nlm.nih.gov/genomes/all/GCF/900/083/815/GCF_900083815.1_11983_8_93
GCF_900083825.1	571	Proteobacteria	Klebsiella	Klebsiella oxytoca	2880STDY5682571	Scaffold		ftp://ftp.ncbi.nlm.nih.gov/genomes/all/GCF/900/083/825/GCF_900083825.1_11983_8_7
GCF_900083835.1	571	Proteobacteria	Klebsiella	Klebsiella oxytoca	2880STDY5682693	Scaffold		ftp://ftp.ncbi.nlm.nih.gov/genomes/all/GCF/900/083/835/GCF_900083835.1_12045_7_3
GCF_002104635.1	573	Proteobacteria	Klebsiella	Klebsiella pneumoniae	BO2	Scaffold		ftp://ftp.ncbi.nlm.nih.gov/genomes/all/GCF/002/104/635/GCF_002104635.1_ASM210463v1
GCF_002104645.1	562	Proteobacteria	Escherichia	Escherichia coli	TM2CRO	Scaffold		ftp://ftp.ncbi.nlm.nih.gov/genomes/all/GCF/002/104/645/GCF_002104645.1_ASM210464v1
GCF_002104675.1	1430326	Actinobacteria	Mycobacterium	Mycobacterium decipiens	TBL 1200985	Contig		ftp://ftp.ncbi.nlm.nih.gov/genomes/all/GCF/002/104/675/GCF_002104675.1_ASM210467v1
GCF_002104705.1	573	Proteobacteria	Klebsiella	Klebsiella pneumoniae	1853	Contig		ftp://ftp.ncbi.nlm.nih.gov/genomes/all/GCF/002/104/705/GCF_002104705.1_ASM210470v1
GCF_002104715.1	573	Proteobacteria	Klebsiella	Klebsiella pneumoniae	4326	Contig		ftp://ftp.ncbi.nlm.nih.gov/genomes/all/GCF/002/104/715/GCF_002104715.1_ASM210471v1
GCF_002104735.1	1138383	Actinobacteria	Mycobacterium	Mycobacterium paraintracellulare	KCTC 29084	Contig		ftp://ftp.ncbi.nlm.nih.gov/genomes/all/GCF/002/104/735/GCF_002104735.1_ASM210473v1
GCF_002104765.1	547163	Actinobacteria	Mycolicibacterium	Mycolicibacterium vulneris	DSM 45247	Contig		ftp://ftp.ncbi.nlm.nih.gov/genomes/all/GCF/002/104/765/GCF_002104765.1_ASM210476v1
GCF_002104795.1	1069220	Actinobacteria	Mycolicibacillus	Mycolicibacillus koreensis	KCTC 19819	Contig	representative genome	ftp://ftp.ncbi.nlm.nih.gov/genomes/all/GCF/002/104/795/GCF_002104795.1_ASM210479v1
GCF_002104815.1	1280	Firmicutes	Staphylococcus	Staphylococcus aureus	V13/2/439	Contig		ftp://ftp.ncbi.nlm.nih.gov/genomes/all/GCF/002/104/815/GCF_002104815.1_ASM210481v1
GCF_002104835.1	1311	Firmicutes	Streptococcus	Streptococcus agalactiae	DML120817	Contig		ftp://ftp.ncbi.nlm.nih.gov/genomes/all/GCF/002/104/835/GCF_002104835.1_ASM210483v1
GCF_002105195.1	764842	Proteobacteria	Derxia	Derxia lacustris	HL-12	Contig	representative genome	ftp://ftp.ncbi.nlm.nih.gov/genomes/all/GCF/002/105/195/GCF_002105195.1_ASM210519v1
GCF_002105205.2	573	Proteobacteria	Klebsiella	Klebsiella pneumoniae	314	Scaffold		ftp://ftp.ncbi.nlm.nih.gov/genomes/all/GCF/002/105/205/GCF_002105205.2_ASM210520v2
GCF_001985225.1	520	Proteobacteria	Bordetella	Bordetella pertussis	F948	Complete Genome		ftp://ftp.ncbi.nlm.nih.gov/genomes/all/GCF/001/985/225/GCF_001985225.1_ASM198522v1
GCF_001985245.1	520	Proteobacteria	Bordetella	Bordetella pertussis	H520	Complete Genome		ftp://ftp.ncbi.nlm.nih.gov/genomes/all/GCF/001/985/245/GCF_001985245.1_ASM198524v1
[truncated: 136,890 more rows]

## Sheet: Tab 2
	genus	phyla	num_isolates	bp	NumContigs	mT1	rT1	sT1	rmT1	mT2	rT2	rmT2	mT3	rT3	rmT3	T4	T2G	pr	prm	rmT?	pT2G	T2G_posthoc	rmTotal	bp_std	NumContigs_std	mT1_std	rT1_std	sT1_std	rmT1_std	mT2_std	rT2_std	rmT2_std	mT3_std	rT3_std	rmT3_std	T4_std	T2G_std	pr_std	prm_std	rmT?_std	pT2G_std	T2G_posthoc_std	rmTotal_std
0	Fastidiosibacter	Proteobacteria	1	2068591	62	2	2	2	0	5	2	2	1	1	1	0	0	0	0	0	1	0	3	0	0	0	0	0	0	0	0	0	0	0	0	0	0	0	0	0	0	0	0
1	Sulfolobus	Crenarchaeota	75	2.33559e+06	10.4933	0.04	0.04	0.04	0.0266667	3.37333	0.84	0.746667	0	0.106667	0	0.0133333	0	0	0	0	0.0133333	0.0133333	0.8	196337	21.1822	0.197279	0.197279	0.197279	0.162192	0.767117	0.369075	0.437849	0	0.310768	0	0.11547	0	0	0	0	0.11547	0.11547	0.402694
2	Agrococcus	Actinobacteria	8	2.92557e+06	15.5	0.75	0.875	0.75	0.125	2	0.875	0.375	0	1.125	0	0.5	0	0	0	0	0	0	1	221047	21.0849	0.707107	0.991031	0.707107	0.353553	1.30931	0.353553	0.517549	0	0.353553	0	0.534522	0	0	0	0	0	0	0.534522
3	Prochlorothrix	Cyanobacteria	1	5646343	13	7	6	8	1	10	3	2	2	2	2	1	0	0	0	0	7	7	13	0	0	0	0	0	0	0	0	0	0	0	0	0	0	0	0	0	0	0	0
4	Scardovia	Actinobacteria	4	1.67705e+06	3.25	0.5	0.5	1	0	2	2	0.5	0	0	0	0.5	0.5	0	0	0	0	0	1.5	143091	3.86221	0.57735	0.57735	1.1547	0	1.1547	1.1547	0.57735	0	0	0	0.57735	0.57735	0	0	0	0	0	1.73205
5	Sulfuritalea	Proteobacteria	1	3802648	1	2	1	1	0	3	3	1	1	2	1	1	0	0	0	0	1	1	4	0	0	0	0	0	0	0	0	0	0	0	0	0	0	0	0	0	0	0	0
6	Desulfocapsa	Proteobacteria	1	4023512	2	0	2	0	0	1	1	1	0	0	0	0	0	0	0	0	0	0	1	0	0	0	0	0	0	0	0	0	0	0	0	0	0	0	0	0	0	0	0
7	Pelagibacterium	Proteobacteria	5	3.73977e+06	42.4	0.4	0.6	0.4	0	2.2	1.2	0.4	0	0.2	0	0	0.2	0	0	0	0	0	0.6	464332	31.3417	0.547723	0.547723	0.547723	0	0.447214	0.83666	0.547723	0	0.447214	0	0	0.447214	0	0	0	0	0	0.547723
8	Geminocystis	Cyanobacteria	3	4.24385e+06	6.33333	2.33333	4.66667	5	1	14.6667	5.66667	3.33333	0	0	0	0.666667	1	0	0	0	5.66667	5	11	192737	5.50757	1.52753	1.52753	1.73205	1	6.50641	3.78594	2.3094	0	0	0	0.57735	0	0	0	0	5.50757	4.3589	7.2111
9	Cyanosarcina	Cyanobacteria	1	7549128	256	1	1	1	0	9	5	3	0	4	0	2	1	0	0	0	7	6	12	0	0	0	0	0	0	0	0	0	0	0	0	0	0	0	0	0	0	0	0
10	Chloroflexus	Chloroflexi	6	5.00176e+06	63.3333	0.833333	0.666667	0.666667	0	14.5	10.6667	6.16667	0	0.166667	0	2.83333	0.5	0	0	0	1.83333	1.5	11	253703	104.464	0.752773	0.516398	0.816497	0	1.64317	2.33809	1.7224	0	0.408248	0	0.752773	0.547723	0	0	0	1.32916	1.04881	2
11	Moraxella	Proteobacteria	165	2.12309e+06	43.3394	0.933333	0.824242	2.14545	0.10303	4.72727	2.94545	2.12727	1.01818	1.37576	0.987879	0.654545	0.109091	0	0	0.0363636	0.2	0.175758	4.19394	322870	47.0956	0.774072	0.706689	1.40667	0.304924	2.41025	1.64263	1.40627	0.83719	1.11175	0.855313	0.537094	0.331629	0	0	0.187763	0.457991	0.441056	2.1008
12	Janibacter	Actinobacteria	12	3.34827e+06	70.75	1.5	1.41667	1.08333	0.0833333	1.5	0.916667	0.333333	0.333333	1.33333	0.333333	0.5	0.166667	0	0	0	0.0833333	0.0833333	1.5	407744	89.1068	1.67874	1.67649	1.50504	0.288675	1	0.996205	0.651339	0.651339	0.651339	0.651339	0.522233	0.389249	0	0	0	0.288675	0.288675	1.24316
13	Anaeromassilibacillus	Firmicutes	7	3.17084e+06	47.8571	1.28571	1.42857	1.85714	0	9.28571	2.14286	0.857143	0.428571	0.428571	0.285714	0.571429	0.142857	0	0	0	0.285714	0	1.85714	543791	53.4242	1.1127	1.27242	1.77281	0	4.88925	1.57359	0.899735	0.534522	0.534522	0.48795	0.786796	0.377964	0	0	0	0.48795	0	1.57359
14	Moritella	Proteobacteria	20	5.00387e+06	121.1	1.65	1.7	2	0.1	5.15	1.2	0.5	0.4	0.85	0.35	0.95	0.05	0	0	0.15	0.3	0.25	2.35	227305	64.2183	1.13671	1.0311	1.21395	0.307794	2.43386	0.951453	0.512989	0.598243	0.933302	0.48936	0.998683	0.223607	0	0	0.366348	0.470162	0.444262	1.53125
15	Neptunomonas	Proteobacteria	6	4.30912e+06	77.6667	1	1	1	0.5	2.83333	0.833333	0.333333	0.166667	0.5	0.166667	0.666667	0	0	0	0	0.166667	0.166667	1.83333	298289	102.135	1.09545	1.09545	1.09545	0.547723	2.13698	1.16905	0.516398	0.408248	0.547723	0.408248	0.516398	0	0	0	0	0.408248	0.408248	0.752773
16	Tomitella	Actinobacteria	1	4709534	113	0	0	0	0	1	2	0	0	1	0	1	2	0	0	0	0	0	3	0	0	0	0	0	0	0	0	0	0	0	0	0	0	0	0	0	0	0	0
17	Parvimonas	Firmicutes	7	1.61644e+06	15.1667	0.857143	0.857143	1	0	5.28571	1.57143	1.28571	0.428571	0.428571	0.285714	0.142857	0	0	0	0	0.285714	0	1.71429	86345.1	18.2474	0.377964	0.377964	0.816497	0	2.05866	1.27242	1.1127	0.786796	0.786796	0.48795	0.377964	0	0	0	0	0.755929	0	1.38013
18	Methanothermus	Euryarchaeota	1	1243342	1	0	0	0	0	2	0	0	0	1	0	1	0	0	0	0	0	0	1	0	0	0	0	0	0	0	0	0	0	0	0	0	0	0	0	0	0	0	0
19	Cognatishimia	Proteobacteria	1	3284915	14	0	0	0	0	3	0	0	0	0	0	0	0	0	0	0	0	0	0	0	0	0	0	0	0	0	0	0	0	0	0	0	0	0	0	0	0	0	0
20	Albimonas	Proteobacteria	2	5.5208e+06	49	1.5	2	1.5	0	10.5	3	2.5	0	0.5	0	1	0	0	0	0	0	0	3.5	716160	26.8701	2.12132	1.41421	2.12132	0	9.19239	2.82843	3.53553	0	0.707107	0	1.41421	0	0	0	0	0	0	2.12132
21	Candidatus Fonsibacter	Proteobacteria	1	1160202	1	0	0	0	0	2	0	0	0	0	0	0	0	0	0	0	0	0	0	0	0	0	0	0	0	0	0	0	0	0	0	0	0	0	0	0	0	0	0
22	Tistrella	Proteobacteria	2	6375382	119	0.5	1	0.5	0	4	2	0.5	0.5	2.5	0.5	0	0	0	0	0	1	1	2	194597	161.22	0.707107	0	0.707107	0	2.82843	1.41421	0.707107	0.707107	0.707107	0.707107	0	0	0	0	0	0	0	1.41421
23	Marinospirillum	Proteobacteria	5	3.01008e+06	28.4	2.4	2.6	2.6	0.4	2	1.6	0.4	0.6	0.8	0.6	0.6	0	0	0	0.2	0.8	0.6	2.8	126387	23.8076	1.34164	1.67332	1.67332	0.547723	2	1.94936	0.547723	0.547723	0.83666	0.547723	0.894427	0	0	0	0.447214	1.30384	0.894427	2.38747
24	Halobacteroides	Firmicutes	1	2649255	1	0	0	1	0	2	0	0	0	0	0	1	1	0	0	0	2	2	4	0	0	0	0	0	0	0	0	0	0	0	0	0	0	0	0	0	0	0	0
25	Candidatus Berkiella	Proteobacteria	2	3307804	50	0	0	0.5	0	2	0	0	0.5	1.5	0.5	0	0	0	0	0	0	0	0.5	449040	8.48528	0	0	0.707107	0	1.41421	0	0	0.707107	0.707107	0.707107	0	0	0	0	0	0	0	0.707107
26	Caldisphaera	Crenarchaeota	1	1546846	1	0	0	0	0	1	0	0	0	0	0	0	0	0	0	0	0	0	0	0	0	0	0	0	0	0	0	0	0	0	0	0	0	0	0	0	0	0	0
27	Anabaenopsis	Cyanobacteria	1	7069985	4	1	8	1	0	10	4	2	0	0	0	0	1	0	0	0	1	1	4	0	0	0	0	0	0	0	0	0	0	0	0	0	0	0	0	0	0	0	0
28	Muricauda	Bacteroidetes	18	4.01656e+06	28.8889	0.944444	2	1.05556	0.111111	2.77778	0.888889	0.388889	0.166667	0.333333	0.166667	1.5	0.222222	0	0	0.0555556	0.611111	0.5	2.94444	349829	41.305	0.937595	0.907485	0.872604	0.323381	1.59247	0.963382	0.607685	0.383482	0.594089	0.383482	1.09813	0.427793	0	0	0.235702	0.777544	0.618347	1.43372
29	Candidatus Stoquefichus	Firmicutes	3	3.41849e+06	48	1	0.666667	1	0.333333	5.66667	2.66667	1.66667	0	1	0	1.66667	0	0	0	0.333333	0	0	4	235104	57.8619	1	0.57735	1	0.57735	1.1547	2.3094	1.52753	0	0	0	1.1547	0	0	0	0.57735	0	0	0
30	Geodermatophilus	Actinobacteria	22	5.03717e+06	47.8182	0.590909	0.545455	0.5	0.227273	1.45455	2.04545	0.136364	0	0.0909091	0	0.590909	0	0	0	0	0.227273	0.181818	1.13636	400422	77.5252	1.18157	1.05683	0.963624	0.428932	1.26217	1.2527	0.35125	0	0.294245	0	0.666125	0	0	0	0	0.428932	0.394771	0.940894
31	Brackiella	Proteobacteria	1	0	0	1	1	1	0	2	1	1	0	0	0	0	1	0	0	0	0	0	2	0	0	0	0	0	0	0	0	0	0	0	0	0	0	0	0	0	0	0	0
32	Labilibacter	Bacteroidetes	2	5953171	75	1	2.5	0.5	0	2	1	1	0	2	0	0	0	0	0	0	0.5	0.5	1.5	103815	8.48528	1.41421	0.707107	0.707107	0	1.41421	1.41421	1.41421	0	2.82843	0	0	0	0	0	0	0.707107	0.707107	0.707107
33	Levilinea	Chloroflexi	2	4.22363e+06	53.5	3	2	2	0	4.5	1	1	0	3	0	1	0	0	0	0	3.5	2.5	4.5	9118.14	16.2635	0	0	0	0	0.707107	0	0	0	0	0	0	0	0	0	0	0.707107	0.707107	0.707107
34	Pelobium	Bacteroidetes	1	3932770	30	1	2	2	0	7	2	2	0	1	0	1	2	0	0	0	2	2	7	0	0	0	0	0	0	0	0	0	0	0	0	0	0	0	0	0	0	0	0
35	Thorsellia	Proteobacteria	1	3550975	67	2	2	2	1	6	1	1	0	0	0	4	0	0	0	1	0	0	7	0	0	0	0	0	0	0	0	0	0	0	0	0	0	0	0	0	0	0	0
36	Oligella	Proteobacteria	16	2.56258e+06	58.8125	1.0625	1	0.9375	0.0625	6	2.125	1.3125	0.1875	0.6875	0.1875	0	0.1875	0	0	0.0625	0.125	0.125	1.9375	174214	62.5046	0.680074	0.516398	0.57373	0.25	2.09762	0.885061	0.704154	0.543906	0.946485	0.543906	0	0.403113	0	0	0.25	0.341565	0.341565	1.06262
37	Gordonibacter	Actinobacteria	10	3.34759e+06	39.6	0.7	0.7	0.8	0	2.7	1.4	0.5	0.6	0.9	0.6	1.1	0.2	0	0	0	1	0.7	3.1	592739	39.0333	0.823273	0.823273	1.0328	0	1.94651	1.26491	0.971825	0.843274	0.737865	0.843274	1.28668	0.421637	0	0	0	0.666667	0.483046	1.66333
38	Providencia	Proteobacteria	55	4.37246e+06	42.3273	0.836364	1	1	0.2	5.67273	0.872727	0.236364	0.163636	0.690909	0.127273	0.745455	0	0	0	0.0545455	0.163636	0.127273	1.49091	336654	51.4454	0.957691	0.981307	1.13855	0.403687	2.53168	0.840074	0.428764	0.373355	0.742187	0.33635	0.843673	0	0	0	0.229184	0.373355	0.33635	1.10341
39	Mastigocladus	Cyanobacteria	2	7943090	115.5	1	1	1	0	5	1	1	0	0	0	0.5	0	0	0	0	0	0	1.5	872700	82.7315	0	0	0	0	0	0	0	0	0	0	0.707107	0	0	0	0	0	0	0.707107
40	Curtobacterium	Actinobacteria	103	3.65773e+06	59.3301	0.262136	0.533981	0.203883	0.0679612	1.7767	0.640777	0.165049	0.126214	1.13592	0.126214	0.378641	0.126214	0	0	0	0.0291262	0.0291262	0.893204	269198	106.834	0.4636	0.607398	0.404853	0.25291	1.42754	0.739029	0.37304	0.333714	0.371762	0.333714	0.729175	0.361902	0	0	0	0.168983	0.168983	1.05638
41	Atopobium	Actinobacteria	22	1.59156e+06	21.7727	0.454545	0.590909	1.27273	0.0909091	1.54545	1	0.227273	0.727273	0.909091	0.545455	0.0909091	0.0909091	0	0	0	0	0	1.04545	131680	18.2181	0.595801	0.666125	1.6671	0.294245	2.06391	1.19523	0.428932	0.7025	0.75018	0.595801	0.294245	0.294245	0	0	0	0	0	0.575473
42	Caenibacillus	Firmicutes	1	3356119	181	2	2	2	1	2	0	0	0	1	0	0	0	0	0	0	0	0	1	0	0	0	0	0	0	0	0	0	0	0	0	0	0	0	0	0	0	0	0
43	Natronorubrum	Euryarchaeota	7	4.29534e+06	38.2857	0.142857	0.571429	0.142857	0	2.28571	2	0.142857	0	0.428571	0	1.85714	0.142857	0	0	0	1.14286	0.571429	2.71429	567047	29.0386	0.377964	0.534522	0.377964	0	0.48795	1.82574	0.377964	0	0.786796	0	0.899735	0.377964	0	0	0	1.06904	0.786796	1.25357
44	Oleomonas	Proteobacteria	1	5643452	29	1	1	1	0	6	1	1	0	1	0	0	0	0	0	0	0	0	1	0	0	0	0	0	0	0	0	0	0	0	0	0	0	0	0	0	0	0	0
45	Archaeoglobus	Euryarchaeota	6	2.0123e+06	35.3333	0.833333	0.833333	0.833333	0.333333	1.66667	0.666667	0.333333	0.166667	0.666667	0.166667	1	0	0	0	0	0.5	0.5	2.33333	260171	83.6102	0.408248	0.408248	0.408248	0.516398	1.21106	0.816497	0.516398	0.408248	0.516398	0.408248	1.09545	0	0	0	0	0.547723	0.547723	1.21106
46	Thiohalomonas	Proteobacteria	1	3563632	28	2	2	2	0	1	0	0	0	0	0	1	0	0	0	0	0	0	1	0	0	0	0	0	0	0	0	0	0	0	0	0	0	0	0	0	0	0	0
47	Methanolacinia	Euryarchaeota	2	2817497	23.5	0.5	1	0.5	0	4.5	0.5	0.5	0	0.5	0	0	0	0	0	0	0	0	0.5	36476.8	31.8198	0.707107	0	0.707107	0	0.707107	0.707107	0.707107	0	0.707107	0	0	0	0	0	0	0	0	0.707107
48	Cupriavidus	Proteobacteria	100	6.98655e+06	74.28	0.59	0.57	0.5	0.1	3.8	0.58	0.12	0.39	0.49	0.39	1.14	0.07	0	0	0	0.5	0.46	2.28	772315	120.286	0.753376	0.714284	0.659047	0.301511	2.39106	0.713223	0.326599	0.548552	0.674125	0.548552	0.943023	0.256432	0	0	0	0.689019	0.687845	1.65193
49	Ponticoccus	Proteobacteria	1	4562553	116	2	2	2	0	5	0	0	0	0	0	1	0	0	0	0	1	1	2	0	0	0	0	0	0	0	0	0	0	0	0	0	0	0	0	0	0	0	0
50	Faecalitalea	Firmicutes	5	2.04081e+06	44.2	1	1.2	1.4	0.2	5	1.8	0.8	0.8	1	0.8	0.2	0.2	0	0	0	0	0	2.2	268756	50.5144	1	0.83666	1.51658	0.447214	6.20484	1.30384	1.09545	0.83666	0.707107	0.83666	0.447214	0.447214	0	0	0	0	0	0.83666
51	Zobellia	Bacteroidetes	4	5.39465e+06	17.75	1.5	3.25	1.25	0	2	1	0.75	0	1	0	0.75	0	0	0	0	0.5	0.5	2	92841.9	19.6193	0.57735	1.5	0.5	0	1.41421	1.41421	0.957427	0	0.816497	0	0.5	0	0	0	0	0.57735	0.57735	0.816497
52	Nocardiopsis	Actinobacteria	39	6.2846e+06	199.949	0.794872	1.05128	0.794872	0.230769	2.79487	1.74359	0.153846	0.153846	1.4359	0.153846	0.923077	0.102564	0	0	0.0512821	0.564103	0.384615	2	653808	279.649	0.767068	0.75911	0.893823	0.426833	1.65719	0.965673	0.365518	0.365518	0.787898	0.365518	0.928627	0.307355	0	0	0.223456	0.717997	0.67338	1.52177
53	Phaeodactylibacter	Bacteroidetes	1	7868778	164	6	7	7	2	7	5	3	1	1	1	2	0	0	0	0	1	1	9	0	0	0	0	0	0	0	0	0	0	0	0	0	0	0	0	0	0	0	0
54	Kocuria	Actinobacteria	60	3.00783e+06	93.678	0.833333	1.18333	0.533333	0.05	2.21667	1.33333	0.35	0.35	1.4	0.333333	0.5	0.183333	0	0	0	0.133333	0.1	1.51667	585282	123.151	0.923638	1.06551	0.724081	0.219784	1.26346	1.0523	0.546948	0.546948	0.588016	0.509791	0.701089	0.431461	0	0	0	0.342803	0.302532	1.03321
55	Enteroscipio	Actinobacteria	1	2826736	43	0	0	0	0	2	0	0	2	2	2	1	1	0	0	0	1	0	4	0	0	0	0	0	0	0	0	0	0	0	0	0	0	0	0	0	0	0	0
56	Sulfurihydrogenibium	Aquificae	4	1.67126e+06	76.6667	0.75	0.5	1.75	0	4.75	1.5	0.75	0.25	0.5	0.25	1.75	0	0	0	0	1.75	1.75	4.5	154247	131.059	0.957427	0.57735	1.25831	0	2.98608	1.73205	1.5	0.5	0.57735	0.5	0.957427	0	0	0	0	0.5	0.5	2.38048
57	Methylosinus	Proteobacteria	8	4.83899e+06	70	1.25	1.375	0.75	0	9.125	1.75	0.75	0	0.875	0	1.375	0.625	0	0	0	0.875	0.75	3.5	449529	114.061	0.886405	0.744024	0.46291	0	2.23207	0.707107	0.46291	0	0.64087	0	1.06066	0.744024	0	0	0	1.24642	1.16496	1.60357
58	Lonsdalea	Proteobacteria	36	3.775e+06	123.639	0.916667	0.944444	0.888889	0	3.16667	1.55556	0.194444	0.638889	0.638889	0.638889	0.5	0.0277778	0	0	0.0277778	0.25	0.0277778	1.41667	90536	63.5336	0.368394	0.333333	0.318728	0	1.55839	0.908514	0.401386	0.487136	0.487136	0.487136	0.736788	0.166667	0	0	0.166667	0.439155	0.166667	0.967323
59	Ignatzschineria	Proteobacteria	9	2.48234e+06	32.1111	0.777778	1.55556	1.88889	0.222222	1.55556	0.888889	0.666667	0.222222	0.555556	0.111111	2	0	0	0	0	0.222222	0.222222	3.22222	21826.3	10.2767	1.30171	1.23603	1.76383	0.440959	0.881917	0.600925	0.5	0.440959	0.726483	0.333333	0.5	0	0	0	0	0.440959	0.440959	0.833333
60	Hartmannibacter	Proteobacteria	1	5449775	2	0	0	0	0	4	2	2	0	1	0	3	0	0	0	0	2	2	7	0	0	0	0	0	0	0	0	0	0	0	0	0	0	0	0	0	0	0	0
61	Ruminobacter	Proteobacteria	2	2838365	120	1.5	1.5	3.5	0	6	2.5	0.5	1	1	0.5	0	1	0	0	0	0	0	2	32956.8	4.24264	0.707107	0.707107	0.707107	0	1.41421	0.707107	0.707107	0	1.41421	0.707107	0	1.41421	0	0	0	0	0	1.41421
62	Pontibacter	Bacteroidetes	19	4.93561e+06	38.5263	1.52632	2.73684	1.47368	0.210526	2.21053	1.36842	0.157895	0.315789	0.526316	0.315789	1.26316	0.210526	0	0	0	1.05263	0.947368	3.10526	646616	61.7201	0.841191	0.805682	0.841191	0.535303	1.43678	1.11607	0.374634	0.582393	0.772328	0.582393	1.09758	0.418854	0	0	0	0.705036	0.621261	1.62941
63	Fervidicella	Firmicutes	1	2892465	164	2	2	2	1	10	4	3	1	1	1	0	0	0	0	0	1	1	6	0	0	0	0	0	0	0	0	0	0	0	0	0	0	0	0	0	0	0	0
64	Zhizhongheella	Proteobacteria	1	3643199	33	1	0	0	0	3	2	0	1	1	1	1	0	0	0	0	0	0	2	0	0	0	0	0	0	0	0	0	0	0	0	0	0	0	0	0	0	0	0
65	Cognatiyoonia	Proteobacteria	2	3.45286e+06	10	0.5	0.5	0.5	0	2.5	0	0	0.5	0.5	0	0	0	0	0	0	0	0	0	276296	8.48528	0.707107	0.707107	0.707107	0	0.707107	0	0	0.707107	0.707107	0	0	0	0	0	0	0	0	0
66	Thermomonas	Proteobacteria	3	2.72817e+06	54.6667	0.666667	1.33333	0.666667	0	1.66667	1.33333	0	1.33333	2	1.33333	1.66667	0.333333	0	0	0	1.33333	1.33333	4.66667	372789	29.0918	0.57735	0.57735	0.57735	0	2.88675	1.1547	0	0.57735	1	0.57735	0.57735	0.57735	0	0	0	1.1547	1.1547	1.1547
67	Thiomicrospira	Proteobacteria	7	2.39026e+06	23.1667	2	1.85714	1.71429	1	1.71429	0.857143	0.142857	0.428571	0.571429	0.428571	0.428571	0.142857	0	0	0	0.857143	0.571429	2.71429	404988	38.9791	1	0.690066	0.48795	0.57735	2.21467	0.899735	0.377964	0.786796	1.13389	0.786796	0.534522	0.377964	0	0	0	1.06904	1.13389	2.36039
68	Deinococcus	Deinococcus-Thermus	49	3.98302e+06	57.2449	1.2449	1.57143	1.22449	0.285714	2.85714	2.14286	0.346939	0.142857	0.836735	0.142857	1.08163	0.285714	0	0	0.0204082	1.02041	0.897959	3.06122	762201	79.9392	1.19949	1.30703	1.29527	0.57735	2.63787	1.95789	0.693752	0.353553	0.79966	0.353553	1.1697	0.5	0	0	0.142857	1.10849	1.02561	2.33102
69	Candidatus Thiodiazotropha	Proteobacteria	7	4.51575e+06	18.7143	0.142857	0.142857	0.142857	0.142857	0	0.142857	0	0	0	0	0	0	0	0	0	0.142857	0	0.142857	66512	16.1009	0.377964	0.377964	0.377964	0.377964	0	0.377964	0	0	0	0	0	0	0	0	0	0.377964	0	0.377964
70	Candidatus Accumulibacter	Proteobacteria	1	5306133	4	5	6	6	1	2	5	1	0	0	0	2	0	0	0	0	2	2	6	0	0	0	0	0	0	0	0	0	0	0	0	0	0	0	0	0	0	0	0
71	Pseudoscardovia	Actinobacteria	3	2.31828e+06	26.6667	1	2	4	0	1.66667	2.33333	1.66667	0	0	0	1	0	0	0	0	0.666667	0	2.66667	103265	8.02081	0	0	0	0	0.57735	0.57735	0.57735	0	0	0	0	0	0	0	0	0.57735	0	0.57735
72	Laribacter	Proteobacteria	3	3234636	14	2	2	1.33333	0	6.66667	0.333333	0	0	0	0	0.333333	0.333333	0	0	0	0.333333	0.333333	1	166860	22.5167	2.64575	1.73205	1.52753	0	5.68624	0.57735	0	0	0	0	0.57735	0.57735	0	0	0	0.57735	0.57735	1
73	Ignavigranum	Firmicutes	1	1958489	32	1	1	0	0	5	2	2	1	1	1	0	0	0	0	0	0	0	3	0	0	0	0	0	0	0	0	0	0	0	0	0	0	0	0	0	0	0	0
74	Pseudomonas	Proteobacteria	7528	6.32606e+06	141.756	0.767136	0.805128	0.700186	0.17322	2.60082	0.658209	0.236451	0.15077	0.318278	0.15077	0.461344	0.0580499	0	0	0.0134166	0.253985	0.200186	1.29344	543987	195.958	0.958609	0.946217	0.928157	0.408512	1.86859	0.848382	0.482883	0.370615	0.551747	0.370615	0.706472	0.236677	0	0	0.116207	0.509297	0.464113	1.16117
75	Filimonas	Bacteroidetes	3	7.78768e+06	24	0.333333	2.66667	0	0	1	0.333333	0	0.666667	0.666667	0.666667	0.333333	0	0	0	0	0.666667	0.666667	1.66667	25474.3	20.9523	0.57735	0.57735	0	0	1.73205	0.57735	0	0.57735	0.57735	0.57735	0.57735	0	0	0	0	0.57735	0.57735	0.57735
76	Zhouia	Bacteroidetes	2	3839983	24	1.5	2.5	1.5	0	2.5	0.5	0.5	0	0.5	0	2.5	0	0	0	0.5	0	0	3.5	73940.7	9.89949	0.707107	0.707107	0.707107	0	0.707107	0.707107	0.707107	0	0.707107	0	0.707107	0	0	0	0.707107	0	0	2.12132
77	Actinobaculum	Actinobacteria	7	2.22471e+06	40.4286	1.14286	1.14286	1.14286	0	3.42857	1.42857	0.142857	0.571429	1.57143	0.571429	0.285714	0.142857	0	0	0.285714	0.142857	0.142857	1.57143	136152	27.5974	0.690066	0.690066	0.690066	0	2.57275	1.27242	0.377964	0.534522	0.534522	0.534522	0.48795	0.377964	0	0	0.48795	0.377964	0.377964	1.13389
78	Arsenophonus	Proteobacteria	5	2225227	65.8	0.4	1	0.8	0.2	6	0	0	0	0.2	0	0.6	0	0	0	0.2	0	0	1	1.3776e+06	128.929	0.547723	1.22474	0.83666	0.447214	5.43139	0	0	0	0.447214	0	0.894427	0	0	0	0.447214	0	0	1.41421
79	Algicola	Proteobacteria	1	4341282	37	1	1	1	0	6	1	1	0	0	0	1	0	0	0	0	0	0	2	0	0	0	0	0	0	0	0	0	0	0	0	0	0	0	0	0	0	0	0
80	Methylocapsa	Proteobacteria	3	4059993	38	0.666667	1	0.666667	0	2.66667	1.66667	0.333333	0.333333	0.666667	0.333333	0.333333	0.333333	0	0	0	0.666667	0.666667	2	76862	38.1576	0.57735	1	0.57735	0	1.1547	1.1547	0.57735	0.57735	1.1547	0.57735	0.57735	0.57735	0	0	0	1.1547	1.1547	1
81	Desmospora	Firmicutes	2	3793187	16	2	2	2	0	2	1	0.5	0	0	0	0.5	0	0	0	0	0	0	1	0	0	0	0	1.41421	0	0	1.41421	0.707107	0	0	0	0.707107	0	0	0	0	0	0	1.41421
82	Dorea	Firmicutes	48	3.28884e+06	54.875	0.6875	0.854167	1.33333	0.0416667	5.875	1.83333	0.875	0.104167	0.708333	0.104167	0.270833	0.1875	0	0	0.0833333	0.3125	0.270833	1.83333	499972	36.4281	1.055	1.11068	1.98219	0.201941	2.87043	1.37351	0.732963	0.308709	0.770696	0.308709	0.535529	0.445127	0	0	0.27931	0.511828	0.449093	1.13613
83	Mesonia	Bacteroidetes	5	3.08081e+06	39.6	1.2	2.2	1.2	0.2	4.4	1.8	1.6	0	0.2	0	1.6	0	0	0	0	0.4	0.4	3.8	308209	12.6412	0.447214	0.447214	0.447214	0.447214	2.07364	0.83666	0.894427	0	0.447214	0	1.51658	0	0	0	0	0.547723	0.547723	3.03315
84	Citrobacter	Proteobacteria	255	5.18549e+06	88.5176	1.11373	1.19608	1.1098	0.305882	8.58039	1.18824	0.682353	0.164706	0.231373	0.160784	1.06667	0.0117647	0	0	0.0235294	0.188235	0.0745098	2.32549	289319	136.835	1.02662	1.04278	1.02128	0.525496	3.21788	1.04045	0.696647	0.382091	0.440781	0.3786	0.97178	0.108037	0	0	0.151876	0.43	0.263115	1.42804
85	Ahniella	Proteobacteria	1	6120935	2	1	1	1	1	3	1	1	0	0	0	1	0	0	0	0	1	1	4	0	0	0	0	0	0	0	0	0	0	0	0	0	0	0	0	0	0	0	0
86	Hasllibacter	Proteobacteria	1	2784625	4	0	0	0	0	2	2	1	0	0	0	0	0	0	0	0	0	0	1	0	0	0	0	0	0	0	0	0	0	0	0	0	0	0	0	0	0	0	0
87	Methylovorus	Proteobacteria	3	2.78976e+06	8.66667	0.333333	0.333333	0.333333	0.333333	2.66667	0.666667	0.666667	0	0	0	0.333333	0	0	0	0	0.666667	0.333333	1.66667	334530	11.5902	0.57735	0.57735	0.57735	0.57735	1.1547	1.1547	1.1547	0	0	0	0.57735	0	0	0	0	1.1547	0.57735	1.52753
88	Lagierella	Firmicutes	1	1832315	5	0	0	1	0	4	3	2	0	0	0	1	0	0	0	0	1	1	4	0	0	0	0	0	0	0	0	0	0	0	0	0	0	0	0	0	0	0	0
89	Achromobacter	Proteobacteria	126	6.55807e+06	126.944	0.555556	0.547619	0.507937	0.15873	2.48413	0.531746	0.126984	0.142857	0.34127	0.142857	1.28571	0.0396825	0	0	0.00793651	0.166667	0.166667	1.92857	376010	224.422	0.587272	0.587975	0.562082	0.366883	2.1605	0.689191	0.334284	0.351324	0.567982	0.351324	0.736012	0.195992	0	0	0.0890871	0.451664	0.451664	1.19451
90	Thermohalobacter	Firmicutes	1	2763896	40	1	1	1	0	5	2	2	0	0	0	2	0	0	0	0	0	0	4	0	0	0	0	0	0	0	0	0	0	0	0	0	0	0	0	0	0	0	0
91	Orbus	Proteobacteria	1	2357783	13	0	0	0	0	3	1	1	1	3	0	0	0	0	0	0	0	0	1	0	0	0	0	0	0	0	0	0	0	0	0	0	0	0	0	0	0	0	0
92	Beutenbergia	Actinobacteria	1	4669183	1	3	3	3	2	0	0	0	0	1	0	0	0	0	0	0	0	0	2	0	0	0	0	0	0	0	0	0	0	0	0	0	0	0	0	0	0	0	0
93	Tatlockia	Proteobacteria	9	3.3953e+06	19	0.777778	0.777778	0.888889	0.555556	3.33333	0.111111	0	0	0.888889	0	0.333333	0	0	0	0	0	0	0.888889	173098	18.9539	0.666667	0.666667	0.781736	0.527046	0.5	0.333333	0	0	0.333333	0	0.5	0	0	0	0	0	0	0.333333
94	Methanoculleus	Euryarchaeota	9	2.55878e+06	48.1111	1.33333	1.22222	1.33333	0	4.33333	1.22222	0.666667	0.222222	0.555556	0.222222	2.11111	0.555556	0	0	0	1.44444	0.888889	4.44444	189976	99.1759	0.866025	0.666667	0.866025	0	1.41421	1.48137	1.11803	0.440959	0.726483	0.440959	0.781736	0.726483	0	0	0	1.13039	1.05409	1.424
95	Prolixibacter	Bacteroidetes	3	4935950	64	1	2.66667	1	0	3.66667	2.33333	1.33333	0	0	0	0	0	0	0	0	1.33333	1	2.33333	294134	39.598	0	1.1547	0	0	1.1547	0.57735	0.57735	0	0	0	0	0	0	0	0	0.57735	0	0.57735
96	Nereida	Proteobacteria	3	2.87155e+06	58	0	0	0	0	2	0	0	1	1	1	0	0	0	0	0	0	0	1	29101.3	19.0526	0	0	0	0	0	0	0	0	0	0	0	0	0	0	0	0	0	0
97	Acetonema	Firmicutes	1	0	0	1	2	1	1	4	1	0	0	0	0	0	0	0	0	0	0	0	1	0	0	0	0	0	0	0	0	0	0	0	0	0	0	0	0	0	0	0	0
98	Domibacillus	Firmicutes	12	3.68171e+06	52.75	0.833333	0.916667	0.75	0.25	2.16667	0.75	0.5	0	0	0	1.16667	0	0	0	0.0833333	0.0833333	0.0833333	2.08333	417914	29.6468	0.717741	0.668558	0.753778	0.621582	1.2673	0.965307	0.522233	0	0	0	1.33712	0	0	0	0.288675	0.288675	0.288675	1.08362
99	Paenibacillus	Firmicutes	405	6.43284e+06	95.8175	0.62716	0.676543	0.71358	0.204938	2.62222	0.797531	0.306173	0.0962963	0.37284	0.0839506	1.7358	0.0938272	0	0	0.00740741	0.0987654	0.0691358	2.50123	1.1015e+06	175.667	0.735758	0.752269	0.859967	0.433698	2.50702	0.88915	0.535924	0.311672	0.585935	0.286433	1.46809	0.30844	0	0	0.085853	0.298716	0.253999	1.72435
100	Necropsobacter	Proteobacteria	2	2.50954e+06	45.5	1	1	1	0.5	3.5	1.5	1	1	1.5	1	0	0	0	0	0	0.5	0.5	3	22830.4	3.53553	1.41421	1.41421	1.41421	0.707107	2.12132	0.707107	1.41421	0	0.707107	0	0	0	0	0	0	0.707107	0.707107	0
101	Fusicatenibacter	Firmicutes	4	4.81468e+06	64.25	1	1	1	0	8	2	0.75	0.25	0.75	0.25	0.5	0.25	0	0	0	1	1	2.75	2.0774e+06	17.8582	0.816497	0.816497	0.816497	0	4.24264	0.816497	0.5	0.5	0.5	0.5	1	0.5	0	0	0	1.1547	1.1547	0.957427
102	Palaeococcus	Euryarchaeota	2	2.0329e+06	12	1.5	2.5	1.5	0.5	3	0.5	0	0	0	0	1.5	0.5	0	0	0	0.5	0	2.5	245409	15.5563	0.707107	0.707107	0.707107	0.707107	1.41421	0.707107	0	0	0	0	0.707107	0.707107	0	0	0	0.707107	0	2.12132
103	Fervidobacterium	Thermotogae	7	2112116	19.5714	0.714286	0.857143	0.714286	0.142857	2.57143	1	0.571429	0.142857	1.14286	0.142857	1.57143	0.142857	0	0	0	1	1	3.57143	99397.6	24.9256	0.48795	0.690066	0.48795	0.377964	2.0702	0.816497	0.534522	0.377964	0.899735	0.377964	1.27242	0.377964	0	0	0	0.57735	0.57735	1.61835
104	Chromobacterium	Proteobacteria	54	4.83115e+06	107.148	0.962963	0.648148	0.648148	0.12963	2.92593	0.462963	0.259259	0.166667	0.240741	0.166667	1	0.0555556	0	0	0	0.12963	0.0925926	1.7037	273268	176.968	0.80007	0.619111	0.619111	0.33905	1.98914	0.66483	0.483118	0.376177	0.511571	0.376177	0.911147	0.231212	0	0	0	0.33905	0.292582	1.17569
105	Mogibacterium	Firmicutes	4	1843333	19	0.5	1	1.75	0	5.5	1.25	0.75	0	0	0	0	0	0	0	0	0	0	0.75	38962.9	21.5561	0.57735	0.816497	1.5	0	2.51661	0.957427	0.957427	0	0	0	0	0	0	0	0	0	0	0.957427
106	Desulfitibacter	Firmicutes	1	0	0	2	2	3	0	9	3	1	1	2	1	1	0	0	0	0	2	0	3	0	0	0	0	0	0	0	0	0	0	0	0	0	0	0	0	0	0	0	0
107	Thermithiobacillus	Proteobacteria	1	2958498	43	2	2	2	0	3	0	0	0	0	0	1	0	0	0	0	0	0	1	0	0	0	0	0	0	0	0	0	0	0	0	0	0	0	0	0	0	0	0
108	Paraliobacillus	Firmicutes	7	3.48566e+06	24.7143	0.428571	0.714286	0.571429	0	3.71429	1.28571	0.714286	0.142857	1.71429	0.142857	1.71429	0	0	0	0	0.428571	0.428571	3	427278	25.7857	0.534522	0.755929	0.786796	0	1.38013	1.60357	0.95119	0.377964	0.755929	0.377964	0.755929	0	0	0	0	0.534522	0.534522	1.1547
109	Flexivirga	Actinobacteria	1	4144872	52	0	0	0	0	3	1	1	0	1	0	0	0	0	0	0	0	0	1	0	0	0	0	0	0	0	0	0	0	0	0	0	0	0	0	0	0	0	0
110	Lutispora	Firmicutes	1	3583033	63	1	1	1	1	5	2	0	0	2	0	2	0	0	0	0	2	2	5	0	0	0	0	0	0	0	0	0	0	0	0	0	0	0	0	0	0	0	0
111	Thioalkalivibrio	Proteobacteria	80	2.92782e+06	27.8875	1.225	1.1875	1.1375	0.3625	1.2375	1.325	0.3625	0.0625	0.275	0.0625	0.975	0.05	0	0	0.0125	0.1625	0.1625	1.9875	246004	27.4895	1.05513	1.00749	0.977516	0.697985	2.72932	1.23016	0.715891	0.243589	0.594809	0.243589	0.795159	0.270957	0	0	0.111803	0.48896	0.48896	1.47119
112	Bergeyella	Bacteroidetes	5	2.32564e+06	4.4	1.2	2.6	1.8	0.6	1.4	0.4	0.2	0	0	0	0.4	0.4	0	0	0	0.4	0	1.6	221821	1.94936	0.447214	0.547723	0.83666	0.547723	1.94936	0.547723	0.447214	0	0	0	0.547723	0.547723	0	0	0	0.547723	0	0.894427
113	Rhodoferax	Proteobacteria	13	4.86375e+06	44.4615	2.76923	2.92308	2.53846	0.538462	2.38462	1.69231	0.461538	0.538462	1.07692	0.538462	0.846154	0.153846	0	0	0.0769231	0.615385	0.615385	3.23077	910330	87.3123	2.0064	2.2532	1.8081	0.660225	1.7097	1.37747	0.77625	0.77625	1.44115	0.77625	0.800641	0.375534	0	0	0.27735	0.869718	0.869718	2.04751
114	Mycolicibacterium	Actinobacteria	181	6.15934e+06	120.083	0.61326	0.734807	0.530387	0.0828729	2.41989	1.20442	0.226519	0.20442	1.23204	0.20442	1.36464	0.132597	0	0	0.00552486	0.309392	0.309392	2.32597	739637	162.334	0.878535	0.952397	0.764064	0.295869	2.0468	1.09402	0.51485	0.502419	0.782638	0.502419	0.632164	0.371317	0	0	0.0743294	0.580584	0.580584	1.25558
115	Sporobacter	Firmicutes	1	4198214	37	0	0	0	0	4	3	1	0	0	0	0	0	0	0	0	0	0	1	0	0	0	0	0	0	0	0	0	0	0	0	0	0	0	0	0	0	0	0
116	Parvularcula	Proteobacteria	3	3.21926e+06	25.3333	0.333333	0.333333	0.666667	0	2	1	0	0	0.666667	0	0.333333	0	0	0	0	1	1	1.33333	275169	21.0792	0.57735	0.57735	1.1547	0	1	1	0	0	0.57735	0	0.57735	0	0	0	0	0	0	0.57735
117	Staphylococcus	Firmicutes	12040	2.79317e+06	61.8896	1.33895	1.08056	1.92932	0.0165282	1.56188	0.322841	0.187708	0.0440199	0.0596346	0.0165282	0.0262458	0.00863787	0	0	0.000415282	0.00880399	0.0070598	0.263123	137350	78.3585	0.852613	0.499011	0.993744	0.135706	0.820854	0.584579	0.438206	0.210346	0.247453	0.130717	0.163976	0.093435	0	0	0.0203751	0.0951812	0.0856901	0.545498
118	Lacticigenium	Firmicutes	1	2134509	32	0	0	0	0	2	0	0	1	1	1	0	0	0	0	0	1	1	2	0	0	0	0	0	0	0	0	0	0	0	0	0	0	0	0	0	0	0	0
119	Sediminihabitans	Actinobacteria	1	3421787	9	0	0	0	0	1	1	0	0	1	0	0	0	0	0	0	0	0	0	0	0	0	0	0	0	0	0	0	0	0	0	0	0	0	0	0	0	0	0
120	Basilea	Proteobacteria	2	1913340	59.5	0	0	1	0	3	2	1	1	1	1	0	1	0	0	0	0	0	3	64670.6	82.7315	0	0	0	0	0	0	0	0	0	0	0	0	0	0	0	0	0	0
121	Alkalitalea	Bacteroidetes	2	4.66613e+06	48.5	1	2	2	0	5.5	2.5	1	0	0	0	1	0	0	0	0	6	6	8	154769	67.1751	0	0	0	0	0.707107	0.707107	0	0	0	0	0	0	0	0	0	1.41421	1.41421	1.41421
122	Xylanimonas	Actinobacteria	2	3.1443e+06	33	1.5	2	1	0	3	1.5	0.5	0.5	1.5	0.5	0	0	0	0	0	0	0	1	971684	43.8406	2.12132	1.41421	1.41421	0	0	0.707107	0.707107	0.707107	0.707107	0.707107	0	0	0	0	0	0	0	1.41421
123	Melaminivora	Proteobacteria	4	3.26714e+06	216	1.5	1.5	1.5	0	2.75	2	0.5	0.5	0.75	0.5	1.5	0	0	0	0	0.5	0.5	3	371612	413.501	1	1.29099	1	0	1.89297	3.3665	1	0.57735	0.5	0.57735	0.57735	0	0	0	0	0.57735	0.57735	1.41421
124	Sporocytophaga	Bacteroidetes	2	6164302	29	1	2.5	1	0.5	1	0	0	0	0	0	1	0	0	0	0	0	0	1.5	254592	11.3137	0	0.707107	0	0.707107	1.41421	0	0	0	0	0	0	0	0	0	0	0	0	0.707107
125	Marininema	Firmicutes	2	3.45021e+06	33	0	0	0	0	0.5	0	0	0	0	0	0.5	0	0	0	0	0.5	0.5	1	167418	12.7279	0	0	0	0	0.707107	0	0	0	0	0	0.707107	0	0	0	0	0.707107	0.707107	1.41421
126	Methanolobus	Euryarchaeota	5	3088896	29.2	3.2	2.6	2.8	0.8	3	0.8	0.8	0.2	0.4	0.2	1.4	0	0	0	0	0.4	0	3.2	86876.1	43.8714	1.30384	1.34164	2.16795	0.447214	2.54951	0.447214	0.447214	0.447214	0.894427	0.447214	0.547723	0	0	0	0	0.547723	0	0.83666
127	Chloracidobacterium	Acidobacteria	2	3647865	5	1.5	1	2	0.5	17.5	9.5	5.5	0	2	0	1.5	0	0	0	0	2.5	2	9.5	67185	4.24264	0.707107	0	0	0.707107	2.12132	4.94975	3.53553	0	2.82843	0	0.707107	0	0	0	0	0.707107	1.41421	2.12132
128	Salinibacterium	Actinobacteria	5	2.89992e+06	4.8	0.6	0.8	0.2	0.2	2.2	1	0.2	0	1.2	0	0.6	0	0	0	0	0	0	1	156714	2.94958	0.547723	0.447214	0.447214	0.447214	0.83666	0	0.447214	0	0.447214	0	0.547723	0	0	0	0	0	0	0.707107
129	Pricia	Bacteroidetes	1	4851997	52	2	3	2	0	3	1	1	0	1	0	3	0	0	0	0	1	1	5	0	0	0	0	0	0	0	0	0	0	0	0	0	0	0	0	0	0	0	0
130	Woodsholea	Proteobacteria	1	3105947	20	0	0	0	0	3	0	0	0	0	0	0	0	0	0	0	0	0	0	0	0	0	0	0	0	0	0	0	0	0	0	0	0	0	0	0	0	0	0
131	Fibrella	Bacteroidetes	2	6672649	1.5	0.5	2	0.5	0	4	2.5	0	0.5	1.5	0.5	0.5	0	0	0	0	0	0	1	374221	0.707107	0.707107	1.41421	0.707107	0	2.82843	0.707107	0	0.707107	0.707107	0.707107	0.707107	0	0	0	0	0	0	0
132	Millionella	Bacteroidetes	1	2888820	2	1	2	1	1	2	0	0	0	0	0	2	0	0	0	0	0	0	3	0	0	0	0	0	0	0	0	0	0	0	0	0	0	0	0	0	0	0	0
133	Desulfobacter	Proteobacteria	4	4761952	111.25	3.5	6	4	0	3.75	1	0.25	0.5	0.75	0.5	0.25	0.25	0	0	0	0.75	0.5	1.75	713098	96.6484	1.91485	2.16025	2.70801	0	1.5	1.1547	0.5	0.57735	0.957427	0.57735	0.5	0.5	0	0	0	0.957427	0.57735	0.957427
134	Desulfonatronovibrio	Proteobacteria	2	3874679	75	3.5	3	3	0	2	1.5	0	0.5	2.5	0.5	0.5	0	0	0	0	1.5	1	2	1.32227e+06	83.4386	2.12132	1.41421	1.41421	0	1.41421	2.12132	0	0.707107	3.53553	0.707107	0.707107	0	0	0	0	2.12132	1.41421	1.41421
135	Inordinaticella	Not Found	1	2259711	77	3	2	2	0	5	1	0	0	1	0	1	0	0	0	0	0	0	1	0	0	0	0	0	0	0	0	0	0	0	0	0	0	0	0	0	0	0	0
136	Natronincola	Firmicutes	2	3438031	40	0	0	0	0	6.5	1.5	1	0	0	0	1.5	0	0	0	0	1	1	3.5	468034	22.6274	0	0	0	0	0.707107	0.707107	0	0	0	0	0.707107	0	0	0	0	1.41421	1.41421	0.707107
137	Carboxydothermus	Firmicutes	4	2.42394e+06	72	1	1.25	1	0	2.25	1.5	0.75	0	1	0	1.75	0	0	0	0	0.25	0.25	2.75	36340.6	60.6795	0.816497	1.25831	0.816497	0	0.957427	1	0.5	0	0	0	0.957427	0	0	0	0	0.5	0.5	1.5
138	Criblamydia	Chlamydiae	1	2969604	23	1	2	1	1	0	0	0	0	0	0	0	0	0	0	0	0	0	1	0	0	0	0	0	0	0	0	0	0	0	0	0	0	0	0	0	0	0	0
139	Dethiobacter	Firmicutes	1	3116746	34	0	0	0	0	1	0	0	0	0	0	0	0	0	0	0	0	0	0	0	0	0	0	0	0	0	0	0	0	0	0	0	0	0	0	0	0	0	0
140	Gluconobacter	Proteobacteria	39	3.23476e+06	73.2308	1.02564	1.05128	0.794872	0.128205	3.41026	0.871795	0.205128	0.102564	0.615385	0.102564	0.666667	0.487179	0	0	0	0.205128	0.205128	1.79487	304987	55.2899	0.742938	0.75911	0.800641	0.338688	1.29204	0.767068	0.409074	0.307355	0.711388	0.307355	0.772328	0.720811	0	0	0	0.469013	0.469013	1.15119
141	Kribbia	Actinobacteria	1	3293902	310	0	0	0	0	7	4	2	1	2	1	1	0	0	0	0	1	1	5	0	0	0	0	0	0	0	0	0	0	0	0	0	0	0	0	0	0	0	0
142	Hyperthermus	Crenarchaeota	1	1667163	1	0	0	0	0	2	0	0	0	0	0	2	0	0	0	0	0	0	2	0	0	0	0	0	0	0	0	0	0	0	0	0	0	0	0	0	0	0	0
143	Propionibacterium	Actinobacteria	78	2.60969e+06	35	1.17949	1.33333	1.10256	0.282051	1.21795	0.74359	0.192308	0.282051	1.42308	0.282051	0.615385	0.205128	0	0	0.0128205	0.0641026	0.0641026	1.65385	151114	58.4703	1.07804	1.12431	1.14631	0.662491	1.16939	1.21073	0.535922	0.507027	0.570241	0.507027	0.809534	0.406409	0	0	0.113228	0.246521	0.246521	1.46675
144	Fontimonas	Proteobacteria	2	2733540	28	0	0	0	0	0	0	0	0	0	0	0	0	0	0	0	0	0	0	0	0	0	0	0	0	0	0	0	0	0	0	0	0	0	0	0	0	0	0
145	Sinimarinibacterium	Proteobacteria	1	4401070	39	1	4	2	0	1	0	0	0	0	0	0	0	0	0	1	1	1	2	0	0	0	0	0	0	0	0	0	0	0	0	0	0	0	0	0	0	0	0
146	Falsochrobactrum	Proteobacteria	2	3555619	43	1	1	1	0	4	2.5	1	0	0.5	0	0.5	0	0	0	0	0	0	1.5	401350	5.65685	1.41421	1.41421	1.41421	0	1.41421	0.707107	0	0	0.707107	0	0.707107	0	0	0	0	0	0	0.707107
147	Desulfurobacterium	Aquificae	4	1635587	22.5	0.25	0.25	0.25	0	2	0.75	0.75	0	0.25	0	0	0	0	0	0	0.5	0.5	1.25	82966.5	28.0773	0.5	0.5	0.5	0	1.41421	0.957427	0.957427	0	0.5	0	0	0	0	0	0	0.57735	0.57735	1.5
148	Corynebacterium	Actinobacteria	714	2.5609e+06	39.4613	1.15126	1.16387	1.05602	0.162465	1.7577	1.03501	0.457983	0.641457	1.89916	0.619048	0.645658	0.442577	0	0	0.0154062	0.359944	0.348739	2.69188	288770	57.103	0.948657	1.10325	1.06832	0.425607	1.4068	1.15922	0.673314	0.798151	0.922479	0.800053	0.693944	0.55059	0	0	0.123248	0.497532	0.488527	1.6462
149	Papillibacter	Firmicutes	1	2890610	20	0	0	0	0	0	0	0	1	1	1	0	0	0	0	0	0	0	1	0	0	0	0	0	0	0	0	0	0	0	0	0	0	0	0	0	0	0	0
150	Cloacibacillus	Synergistetes	3	3323059	11	0.333333	0.666667	0.666667	0.333333	5	1.66667	0.666667	0	0.666667	0	0	0.666667	0	0	0	0.666667	0.333333	2	373399	17.3205	0.57735	1.1547	0.57735	0.57735	2	1.1547	1.1547	0	0.57735	0	0	1.1547	0	0	0	1.1547	0.57735	2.64575
151	Limimonas	Proteobacteria	1	3039361	26	0	0	0	0	3	4	0	0	0	0	3	0	0	0	0	0	0	3	0	0	0	0	0	0	0	0	0	0	0	0	0	0	0	0	0	0	0	0
152	Pelosinus	Firmicutes	8	5.12984e+06	69.75	1.25	1.5	1.25	0.125	2.375	0.125	0	0	0.75	0	0.625	0	0	0	0	0.125	0.125	0.875	170100	81.1009	0.707107	0.534522	0.707107	0.353553	1.18773	0.353553	0	0	0.46291	0	0.517549	0	0	0	0	0.353553	0.353553	0.991031
153	Bilophila	Proteobacteria	3	4.54665e+06	90.3333	2	2.66667	2.66667	0.333333	6.66667	2	0.666667	0.333333	0.333333	0.333333	0.333333	0.666667	0	0	0	0.666667	0.333333	2.66667	134764	98.7438	0	2.08167	0.57735	0.57735	2.08167	1	0.57735	0.57735	0.57735	0.57735	0.57735	0.57735	0	0	0	0.57735	0.57735	0.57735
154	Pseudofulvimonas	Proteobacteria	1	3346415	96	3	2	2	1	1	1	1	1	1	1	0	0	0	0	0	0	0	3	0	0	0	0	0	0	0	0	0	0	0	0	0	0	0	0	0	0	0	0
155	Parvibium	Proteobacteria	1	2634037	18	2	3	2	1	0	0	0	0	0	0	0	0	0	0	0	0	0	1	0	0	0	0	0	0	0	0	0	0	0	0	0	0	0	0	0	0	0	0
156	Amylibacter	Proteobacteria	2	3634382	16.5	1.5	1	1	0	1.5	0	0	0	0	0	0.5	0.5	0	0	0	0	0	1	922018	0.707107	0.707107	0	0	0	0.707107	0	0	0	0	0	0.707107	0.707107	0	0	0	0	0	1.41421
157	Rummeliibacillus	Firmicutes	5	3828976	58.6	1.2	1.2	1.2	0	2.2	1.6	0.4	0.4	0.8	0.2	1.2	0.2	0	0	0	0	0	2	395599	76.1466	1.09545	1.09545	1.09545	0	1.09545	1.14018	0.547723	0.547723	0.83666	0.447214	0.83666	0.447214	0	0	0	0	0	1.58114
158	Riemerella	Bacteroidetes	33	2.18847e+06	31.3333	1.0303	2.09091	1.30303	0.0909091	5.45455	3.27273	2.87879	0.272727	1.93939	0.272727	1.0303	0.242424	0	0	0.0606061	0.606061	0.606061	5.18182	96753.9	33.9629	0.174078	0.384353	0.683961	0.291937	1.43812	1.06867	0.857233	0.626135	0.74747	0.626135	0.466694	0.560708	0	0	0.242306	0.496198	0.496198	1.15798
159	Williamsia	Actinobacteria	12	5.42164e+06	39.5833	0.166667	0.166667	0.166667	0.0833333	2.16667	1.25	0.166667	0.166667	1.16667	0.166667	0.333333	0.0833333	0	0	0	0.333333	0.333333	1.16667	594644	27.9755	0.389249	0.389249	0.389249	0.288675	1.11464	1.42223	0.389249	0.389249	0.389249	0.389249	0.492366	0.288675	0	0	0	0.651339	0.651339	1.58592
160	Citreimonas	Proteobacteria	1	4259991	62	1	1	1	0	5	0	0	1	2	1	1	0	0	0	0	1	1	3	0	0	0	0	0	0	0	0	0	0	0	0	0	0	0	0	0	0	0	0
161	Paludibacterium	Proteobacteria	1	4332940	53	0	0	0	0	2	1	1	0	0	0	0	0	0	0	0	0	0	1	0	0	0	0	0	0	0	0	0	0	0	0	0	0	0	0	0	0	0	0
162	Planctomicrobium	Planctomycetes	1	6317004	41	0	0	0	0	6	2	1	0	0	0	3	0	0	0	0	0	0	4	0	0	0	0	0	0	0	0	0	0	0	0	0	0	0	0	0	0	0	0
163	Thalassolituus	Proteobacteria	3	3.86469e+06	1	4.66667	4.33333	5.66667	1	1	1	0.333333	0.333333	1	0.333333	0.333333	0	0	0	0	0.333333	0.333333	2.33333	87319	0	3.05505	3.21455	4.04145	1	1	1	0.57735	0.57735	0	0.57735	0.57735	0	0	0	0	0.57735	0.57735	1.1547
164	Flavisolibacter	Bacteroidetes	3	5.57035e+06	42	2	3	2.33333	0	1.66667	1.66667	0.333333	0	0.333333	0	1	0	0	0	0	0.333333	0.333333	1.66667	776985	36.2905	2.64575	1.73205	3.21455	0	0.57735	1.52753	0.57735	0	0.57735	0	0	0	0	0	0	0.57735	0.57735	0.57735
165	Izhakiella	Proteobacteria	2	4.26185e+06	45.5	2	1.5	1.5	0	5.5	2	0.5	0.5	1.5	0.5	0.5	0	0	0	0	0	0	1.5	1.06573e+06	21.9203	0	0.707107	0.707107	0	2.12132	1.41421	0.707107	0.707107	0.707107	0.707107	0.707107	0	0	0	0	0	0	0.707107
166	Falsirhodobacter	Proteobacteria	1	2921973	154	0	0	0	0	2	2	0	0	0	0	1	0	0	0	0	1	1	2	0	0	0	0	0	0	0	0	0	0	0	0	0	0	0	0	0	0	0	0
167	Crocosphaera	Cyanobacteria	6	5.53382e+06	974.167	1.66667	3.83333	3.16667	0	15.1667	6.16667	2.5	0	2.16667	0	2	0	0	0	0.666667	1.33333	1.33333	6.5	723635	369.457	0.516398	0.983192	0.983192	0	1.47196	1.7224	1.04881	0	1.16905	0	0	0	0	0	0.516398	0.816497	0.816497	1.3784
168	Ilyobacter	Fusobacteria	1	3132314	3	3	4	3	2	4	0	0	1	2	1	0	0	0	0	0	0	0	3	0	0	0	0	0	0	0	0	0	0	0	0	0	0	0	0	0	0	0	0
169	Geoalkalibacter	Proteobacteria	3	3.79187e+06	15.6667	3	3	3	2.33333	2.33333	0.333333	0.333333	0	1	0	0	0	0	0	0	1	0.333333	3	65169.4	11.8462	0	0	0	1.1547	4.04145	0.57735	0.57735	0	1.73205	0	0	0	0	0	0	1.73205	0.57735	0
170	Candidatus Hamiltonella	Proteobacteria	9	2.06372e+06	32.8889	0.222222	0	0.555556	0	5.22222	0.444444	0.333333	0	0	0	0.222222	0.333333	0	0	0	0.111111	0.111111	1	237314	63.5422	0.440959	0	0.527046	0	1.71594	0.527046	0.5	0	0	0	0.440959	0.5	0	0	0	0.333333	0.333333	1.32288
171	Zhongshania	Proteobacteria	3	4.14046e+06	31	2.33333	2	3	0.333333	1	0.666667	0.333333	0.333333	1.66667	0.333333	0.666667	0	0	0	0	0	0	1.66667	60308.1	25.9808	1.52753	1	1.73205	0.57735	0	0.57735	0.57735	0.57735	1.1547	0.57735	1.1547	0	0	0	0	0	0	0.57735
172	Holdemanella	Firmicutes	6	2532621	99.8333	2.66667	2.16667	5.83333	0.333333	4.16667	1.66667	0.5	0	0.166667	0	0.833333	0.333333	0	0	0.166667	0	0	2.16667	42774.7	48.1598	1.0328	0.752773	3.86868	0.516398	1.32916	1.50555	0.547723	0	0.408248	0	0.408248	0.516398	0	0	0.408248	0	0	0.983192
173	Xenophilus	Proteobacteria	3	5477670	72.3333	0.666667	0.333333	0	0	3.66667	0.333333	0	0	0.333333	0	1.66667	0	0	0	0	1	0.666667	2.33333	1.33449e+06	51.6753	0.57735	0.57735	0	0	1.52753	0.57735	0	0	0.57735	0	1.1547	0	0	0	0	1	0.57735	0.57735
174	Provencibacterium	Firmicutes	1	3084227	12	0	0	0	0	5	0	0	0	0	0	1	1	0	0	0	0	0	2	0	0	0	0	0	0	0	0	0	0	0	0	0	0	0	0	0	0	0	0
175	Marasmitruncus	Firmicutes	1	3761792	5	1	2	1	0	3	1	1	0	1	0	0	1	0	0	0	3	2	4	0	0	0	0	0	0	0	0	0	0	0	0	0	0	0	0	0	0	0	0
176	Rhodohalobacter	Balneolaeota	3	3934453	48	2.33333	3.33333	2.66667	0	1.66667	1.33333	1	0.666667	1	0.333333	1	0	0	0	0	0.666667	0.666667	3	1.02287e+06	42.5793	1.1547	1.1547	1.52753	0	2.08167	1.52753	1	0.57735	1	0.57735	0	0	0	0	0	0.57735	0.57735	1.73205
177	Pelagivirga	Proteobacteria	1	3981807	90	1	1	1	0	4	3	1	0	2	0	0	0	0	0	0	0	0	1	0	0	0	0	0	0	0	0	0	0	0	0	0	0	0	0	0	0	0	0
178	Rhodonellum	Bacteroidetes	3	5181802	103.667	5.33333	6	7	1	1	1	0	1	1	1	0	0	0	0	0	1	1	3	40053.8	82.7124	1.1547	0	0	0	0	0	0	0	0	0	0	0	0	0	0	0	0	0
179	Saccharopolyspora	Actinobacteria	15	7.62097e+06	76.0667	0.533333	0.866667	0.6	0.266667	3.73333	1.8	0.6	0	1.8	0	0.2	0.2	0	0	0	0.333333	0.2	1.46667	1.68258e+06	112.42	0.833809	0.63994	0.632456	0.457738	2.25093	1.89737	1.0556	0	0.676123	0	0.414039	0.414039	0	0	0	0.48795	0.414039	1.59762
180	Caldivirga	Crenarchaeota	2	2169019	43.5	0	0	0	0	1.5	0.5	0	0	0	0	1.5	0	0	0	0	0.5	0.5	2	129333	60.1041	0	0	0	0	0.707107	0.707107	0	0	0	0	0.707107	0	0	0	0	0.707107	0.707107	1.41421
181	Vulcanibacillus	Firmicutes	1	2224341	100	0	0	0	0	5	1	1	0	0	0	1	0	0	0	0	0	0	2	0	0	0	0	0	0	0	0	0	0	0	0	0	0	0	0	0	0	0	0
182	Oryzisolibacter	Proteobacteria	1	3715915	24	1	1	1	1	1	3	0	1	1	1	1	0	0	0	0	1	1	4	0	0	0	0	0	0	0	0	0	0	0	0	0	0	0	0	0	0	0	0
183	Compostimonas	Actinobacteria	1	3882495	10	0	0	0	0	3	1	1	1	1	1	0	0	0	0	0	0	0	2	0	0	0	0	0	0	0	0	0	0	0	0	0	0	0	0	0	0	0	0
184	Mastigocladopsis	Cyanobacteria	1	6465655	3	1	1	1	0	11	3	3	0	1	0	1	0	0	0	0	0	0	4	0	0	0	0	0	0	0	0	0	0	0	0	0	0	0	0	0	0	0	0
185	Oceanimonas	Proteobacteria	5	3564862	42.8	0.6	0.6	0.6	0.2	2	0.4	0.4	0	0.2	0	0.2	0	0	0	0	0.4	0.4	1.2	249908	38.291	0.547723	0.547723	0.547723	0.447214	0.707107	0.547723	0.547723	0	0.447214	0	0.447214	0	0	0	0	0.894427	0.894427	0.83666
186	Natrinema	Euryarchaeota	12	4.17922e+06	45.9167	0.333333	0.5	0.333333	0.166667	4.5	1.5	0.0833333	0	0.25	0	1.16667	0	0	0	0	2.08333	1.91667	3.33333	446147	46.6134	0.492366	0.522233	0.492366	0.389249	1.50756	0.6742	0.288675	0	0.452267	0	1.11464	0	0	0	0	1.08362	0.792961	1.49747
187	Mediterraneibacter	Firmicutes	2	3052187	6	0.5	0.5	0.5	0	8	3	1.5	0.5	1	0.5	0	0.5	0	0	0	0	0	2.5	25028.8	1.41421	0.707107	0.707107	0.707107	0	2.82843	1.41421	0.707107	0.707107	1.41421	0.707107	0	0.707107	0	0	0	0	0	0.707107
[truncated: 2,334 more rows]

## Sheet: Tab 3
>M.AacDam [EnzType=Type_II_methyltransferase] [RecSeq=GATC]
[truncated: 31,986 more rows]

## Sheet: Tab 4
RE_AlwI
RE_NgoBV
Methylase_S
RE_Eco47II
BpuSI_N
RE_R_Pab1
EcoRII-N
ResIII
[truncated: 78 more rows]

## Sheet: Tab 5
DEAD
[truncated: 28 more rows]

## Sheet: Tab 6
>M1.Bag18758II [EnzType=Type_II_methyltransferase] [RecSeq=CACGGG]
[truncated: 2,919 more rows]
